# Supplementary material for: Global gene expression profiling identifies ALDH2, CCNE1 and SMAD3 as potential prognostic markers in upper tract urothelial carcinoma
Source: BMC Cancer. 2014 Nov 18;14:836. doi: 10.1186/1471-2407-14-836 (PMC4242595; doi:10.1186/1471-2407-14-836)
Supplement: Supplementary file 1 — Additional file 1: Table S1: Clinical information of patients in the discovery screen. Table S2. Primers for qPCR validation. Table S3. Summary of sequencing and genome mapping Information. Table S4. Full list of differentially expressed genes. Table S5. Results of pathway enrichment of significantly differentially expressed genes. Table S6. Clinical information of patients in the validation screen. (XLS 2 MB) [file 12885_2014_5011_MOESM1_ESM.xls]

## Sheet: Table S1
Table S1. Patients information in the discovery Screen.
Sample	Sex	Age	TNM
K282	M	51	T1N0M0
K716	M	63	T1N0M0
K100	M	55	T1N0M0
K289	M	62	T2N0M0
K508	F	57	T2N0M0
K331	M	57	T3N0M0
K332	F	56	T3N0M0
K441	M	68	T3N0M0
K255	M	67	T3N0M0
K507	F	53	T3N0M0

## Sheet: Table S2
Table S2. Primers for qPCR validation
Gene ID	Symbol	Forward (5'-3')	Reverse (5'-3')
5187	PER1	CCCTAACTATCTGTTCCCAACCCCATCCA	GGAGAAGGGGAGTGCGAGGCAGGAG
217	ALDH2	CCAACCAGCAGCCCGAGGTC	AAGGCCTTGTCCCCTTCAGCTACC
596	BCL2	GGGGAGGATTGTGGCCTTCTTTG	TGTGCAGGTGCCGGTTCAGGT
898	CCNE1	TGGATGGCATCAAACAGGGCAAAG	GCACGCACTGGTGTCTGGAGGT
673	BRAF	GGCTTTACTTTCTGTTCCGGGTTTG	AGGCATAGGTAGGGTCTTCTTCTGG
340024	SLC6A19	AACTGGGTGTATGTGGTGGTGGTGATT	TCTTGCTGGTTCCTCCTTCCCTGAC
9134	CCNE2	GGAGGCATTATGACACCACCGAAGA	GGCTAGGGCAATCAATCACAGCAC
4088	SMAD3	CCCCACCACTCCAGCAGACCTT	TGAACACGCACCTCCCAATCAGTA
213	ALB	TCGTGCTGCTGCTGAGACTTG	ACTAATAGCGCATTCTGGAATTTGTAC
11136	SLC7A9	GGTTCTGGCTCCAATCATCAGC	TGGGACCACTTCCATTAGCATCT
	U6	CTCGCTTCGGCAGCACA	ACGCTTCACGAATTTGCGT

## Sheet: Table S3
Table S3. Summary of Sequencing and Genome mapping Information
Sample	Raw Tagsa	Clean Tagsb	Distinct Clean Tags	Tags Unambiguously Mapped to Genec	% of Tags Unambiguously Mapped to Gene	Distinct Tags Unambiguously Mapped to Gene	Detected Genes	% of Ref genes
K100_T	11967401	11516701	278869	7717764	0.6701	119363	15153	0.6815
K100_N	14484263	14014887	241879	6011484	0.4289	102728	15483	0.6964
K255_T	17168525	16469800	391096	10877223	0.6604	125914	15933	0.7166
K255_N	17383852	16869715	287287	8121394	0.4814	108502	15753	0.7085
K282_T	14985277	14348917	313710	9632570	0.6713	123714	15538	0.6988
K282_N	14464735	13830369	305524	6635189	0.4798	116449	16003	0.7198
K289_T	14590236	14031143	292341	9102797	0.6488	115223	14906	0.6704
K289_N	14224045	13238555	567170	7633320	0.5766	125372	16190	0.7282
K331_T	12171307	11761379	239165	8293163	0.7051	110480	14849	0.6679
K331_N	13619401	13071344	353696	9106210	0.6967	138942	16605	0.7468
K332_T	14393094	13872328	290433	7793113	0.5618	113539	14833	0.6671
K332_N	15977537	15476247	285499	7139826	0.4613	110472	15888	0.7146
K441_T	14735044	14164073	326142	9397047	0.6634	128818	15642	0.7035
K441_N	12104279	11554417	262204	5793851	0.5014	104344	15509	0.6975
K507_T	14233865	13707040	299587	9080999	0.6625	123053	15390	0.6922
K507_N	17859594	17401016	260018	8715646	0.5009	109891	15387	0.692
K508_T	14344200	13735871	330940	8948878	0.6515	125694	15904	0.7153
K508_N	15927792	15367467	277858	7449685	0.4848	113661	15551	0.6994
K716_T	13742851	13406644	193420	8814959	0.6575	106545	14841	0.6675
K716_N	18193813	17792136	228230	8044968	0.4522	105255	15427	0.6938
a Number of tags from sequencing before filtration.
b Number of clean tags after filtration.
c Number of clean tags mapped to the genome with only one hit.
T: Tumor samples; N: Match normal samples

## Sheet: Table S4
Table S4. Full List of Differentailly Expressed Genes
GeneID	Symbol	Average Fold	K100	K255	K282	K289	K331	K332	K441	K507	K508	K716
51702	PADI3	10.4219	13.4175	13.3042	13.2574	-4.33701	5.59991	11.0881	12.3432	13.4168	13.4433	12.6852
64600	PLA2G2F	10.0238	12.9762	12.7807	11.7048	-0.963111	9.82972	8.2121	10.0389	11.7508	13.4011	10.5068
10804	GJB6	10.0168	11.815	11.8899	11.556	1.36109	6.44171	7.65821	11.6808	12.8811	12.4714	12.4128
642587	LOC642587	9.99922	12.4625	8.57175	12.1206	0.227784	5.75708	11.8665	12.824	12.1386	11.4788	12.5447
84189	SLITRK6	9.90687	10.3715	12.2639	8.7113	2.13972	5.09368	8.25267	12.7783	11.6119	14.196	13.6497
169166	SNX31	9.60371	13.5105	7.94496	7.82655	0.0303434	5.85764	9.0058	11.275	14.8624	13.0952	12.6287
3169	FOXA1	9.459	12.0461	7.57314	12.4323	0.398707	5.96937	7.22038	12.5459	12.136	12.1	12.168
84290	CAPNS2	9.22304	12.6823	8.05709	13.6387	0.944256	8.08179	7.17147	12.0532	9.07682	8.14185	12.3829
652995	UCA1	9.21716	13.8897	7.14702	7.11894	1.926	6.03826	10.242	10.1331	14.8793	8.07022	12.7271
5307	PITX1	9.20339	10.4315	12.0758	12.2747	1.16101	6.18982	7.54689	10.875	11.3471	10.0728	10.0593
387695	C10orf99	9.06494	8.40617	7.60821	8.96813	2.04599	6.16718	7.30952	15.1634	10.6947	8.79935	15.4868
2172	FABP6	9.04705	11.2318	10.6411	10.4305	1.45163	7.25739	9.55075	10.2033	9.88874	8.69697	11.1183
221393	GPR115	8.98973	10.8525	11.0735	8.64102	1.91867	6.61569	10.7262	10.8194	8.48455	9.80574	10.96
126410	CYP4F22	8.94459	11.5108	5.66184	7.99142	0.750001	5.37318	11.7981	10.8803	12.895	11.4528	11.1325
9118	INA	8.83924	11.5613	7.01681	8.80023	2.83641	7.54589	3.80735	8.43463	13.3759	13.6029	11.411
644844	PHGR1	8.7688	10.8463	9.53051	9.64566	3.62836	8.13443	8.48092	6.80356	8.19207	9.44915	12.9771
4488	MSX2	8.7282	11.0369	9.50978	10.3004	0.678946	4.45519	10.6375	9.02791	11.318	9.81858	10.4988
53836	GPR87	8.64624	7.1182	11.3966	12.0536	0.323906	6.0322	11.8009	7.98735	6.81312	11.7065	11.23
3860	KRT13	8.59816	9.97615	13.2912	11.605	0.898749	5.92594	4.45943	11.1939	8.59619	7.07046	12.9646
7380	UPK3A	8.55553	12.5018	8.77039	4.35252	-5.35422	3.40465	6.12928	13.7519	13.9318	12.9179	15.1493
5268	SERPINB5	8.51076	12.3373	9.01123	9.74315	3.10017	5.5867	6.46195	7.57743	8.35755	10.93	12.0021
127534	GJB4	8.45865	10.1849	9.55651	5.98218	1.72979	9.68825	8.30834	9.76155	9.92184	9.11114	10.3421
55287	TMEM40	8.39649	10.6653	10.7515	6.50098	-0.451379	4.89245	10.7624	9.86419	10.9001	9.09276	10.9866
90019	SYT8	8.38167	7.8344	8.74502	9.48555	2.29523	3.85464	3.75352	12.9555	13.4472	9.43308	12.0126
340485	ACER2	8.36718	9.44087	9.09276	8.68299	-0.47142	5.43705	13.3476	9.12412	11.8329	8.21917	8.96578
90527	DUOXA1	8.35385	7.25941	6.98868	10.8122	0.34335	10.7952	5.08092	11.5236	10.3987	11.4599	8.87652
2709	GJB5	8.34202	9.60918	10.1948	11.4767	0.868516	5.11849	8.24317	8.98868	10.7254	9.16742	9.02791
53832	IL20RA	8.29538	11.2732	6.59702	6.30593	1.09606	5.0551	10.4788	10.9593	12.2312	12.2149	6.74226
11199	ANXA10	8.26298	9.63459	8.11786	9.34443	5.2661	6.92966	0	8.26284	10.5324	9.89268	14.6493
4909	NTF4	8.25671	12.841	10.7723	7.59415	0.622977	4.14886	4.91795	8.1116	12.4576	9.46352	11.6371
6286	S100P	8.24769	10.8918	5.69072	9.15804	1.62995	6.64635	7.85431	10.0165	9.40712	8.8068	12.3753
7136	TNNI2	8.20142	11.3276	8.16785	8.27336	2.60807	5.54809	3.06496	13.5339	12.2312	8.7429	8.51628
90853	SPOCD1	8.184	14.4502	7.61348	8.42291	0.842881	5.73987	3.77444	8.4277	8.15574	11.7859	12.6268
4477	MSMB	8.16319	10.3276	11.9058	8.65821	3.84314	8.08746	9.47685	6.90689	8.85907	8.35755	5.20945
116123	FMO9P	8.10526	9.95128	5.05174	11.875	-2.86046	10.196	7.35563	8.06609	13.4576	11.3597	6.59991
3552	IL1A	7.99987	12.1734	10.4471	7.34914	0.138146	2.22571	9.67066	12.2396	5.18803	9.30606	11.2609
3852	KRT5	7.93443	12.2577	9.59261	9.11887	1.52191	4.51532	0	15.3371	5.45943	8.49524	13.0461
6947	TCN1	7.8733	8.7267	6.80346	8.38586	8.04439	2.0259	0	15.0548	5.45943	11.7768	12.4556
651	BMP3	7.86795	10.8321	7.96	10.2923	-1.99508	6.03992	9.46352	7.32458	9.99577	8.74819	10.0182
389658	FAM150A	7.86133	10.5613	8.81057	9.25974	1.22566	6.58996	5.82116	9.51964	9.97585	7.32193	9.52748
1510	CTSE	7.85867	12.7906	8.22894	6.7535	1.97642	1.5639	10.0688	10.9174	13.4463	5.53138	7.30958
768	CA9	7.85279	10.6421	7.96	10.5018	6.14975	1.74322	4.45943	8.37504	10.5177	9.01402	9.16491
7379	UPK2	7.82948	9.76104	5.59547	9.25869	-3.46667	4.76005	7.04983	9.35308	11.4105	9.43238	15.1404
11045	UPK1A	7.79428	8.71031	5.31263	12.9135	-3.71098	5.80817	7.68002	8.7628	10.7277	8.13924	13.5994
8537	BCAS1	7.77316	7.62432	6.66958	7.02201	1.1192	5.36892	8.0987	8.94342	13.1627	7.14605	12.5767
10202	DHRS2	7.7427	9.18041	8.25702	8.34706	-0.198766	5.64082	7.67918	11.0195	9.94209	8.85389	8.7058
5753	PTK6	7.62739	10.5774	6.7261	6.90956	1.17492	7.87774	7.54834	11.431	7.33408	6.81826	9.87652
118663	BTBD16	7.5976	10.1812	8.48764	8.77506	2.1613	5.44846	7.04018	8.06754	8.20788	6.61629	10.9905
79733	E2F8	7.59341	8.67243	8.73132	8.26209	1.44057	5.05006	5.48938	8.31288	11.1105	10.0835	8.78136
11074	TRIM31	7.58459	8.64024	5.81933	4.80735	5.64386	4.49871	6.39422	11.8025	10.2597	8.97154	9.00843
7054	TH	7.5628	10.9951	9.96867	9.14211	-5.24793	5.53812	5.64386	9.10591	10.9858	8.25739	11.239
8399	PLA2G10	7.55019	9.36632	9.66888	8.88874	2.00289	8.44708	6.55459	7.86419	4.85798	7.03342	10.8178
8000	PSCA	7.53643	11.1047	7.46592	6.46398	0.909862	5.95065	7.84837	8.4744	11.3781	6.56359	9.20482
1580	CYP4B1	7.51224	10.9322	6.40088	9.40088	-1.03477	4.71694	12.3214	6.98467	10.6618	6.57766	8.16079
165545	DQX1	7.50806	10.1624	10.5265	10.4009	1.66985	5.1219	8.44882	9.47776	5.50296	5.19967	8.56986
9212	AURKB	7.49759	7.76155	9.65821	5.29855	6.2854	1.83332	8.09803	7.82018	10.8611	9.50779	7.85175
348938	NIPAL4	7.46448	9.47573	8.48382	8.38802	-0.641546	7.48382	6.44294	8.62571	9.25974	8.44708	8.67948
100130449	PP14571	7.45077	7.20945	9.18735	7.97154	-1.6845	8.94544	9.91588	8.06609	9.9542	6.04439	8.89785
1308	COL17A1	7.37847	11.3896	9.91439	5.96347	2.37239	1.06362	7.89482	10.5206	6.76818	7.66752	10.23
6707	SPRR3	7.35778	7.02237	4.84967	11.1137	-4.18914	7.98844	6.30378	7.13955	11.2848	8.40906	13.6555
284266	SIGLEC15	7.34013	9.54496	7.88874	9.633	1.65555	7.48382	5.64386	8.21432	5.67243	8.47978	9.18488
55289	ACOXL	7.29826	10.268	8.27612	8.08746	-0.942667	6.89482	11.0042	7.27612	6.45943	7.03342	8.62571
1646	AKR1C2	7.29071	8.20457	6.91886	8.19476	-0.356144	8.7879	10.8329	6.82018	8.07682	7.67243	7.75489
4610	MYCL1	7.24595	11.4491	5.51339	4.20076	-0.157696	4.25958	7.75968	11.1818	13.4388	7.69509	7.11894
7477	WNT7B	7.24254	8.59406	7.11764	5.65031	1.68254	4.8874	4.74871	10.9643	11.6904	5.99653	11.0934
53905	DUOX1	7.23425	12.007	7.23162	7.46648	0.336636	5.41867	5.60106	7.8198	10.8033	7.58646	8.07146
3866	KRT15	7.16512	11.1351	5.97405	9.79331	0.35033	5.7884	6.37303	8.84802	5.37102	5.97936	12.0386
7031	TFF1	7.16038	6.82018	9.79116	7.18982	3.80735	5.69353	6.55459	8.49185	6.32193	5.67243	11.2609
3872	KRT17	7.15989	8.48665	6.25712	8.58143	2.5109	5.52952	6.77084	9.50956	5.05711	7.98426	10.9116
284340	CXCL17	7.15314	9.40301	4.77259	5.61471	-4.38042	6.38814	10.2761	9.78627	11.8754	7.61074	10.1849
219855	SLC37A2	7.14625	6.67158	9.54496	10.9506	1.31521	0.619983	5.72024	10.8138	10.0661	10.0634	5.69665
2877	GPX2	7.13103	8.36612	9.73093	8.48796	0.576135	5.90777	7.36025	10.1526	2.55993	8.11967	10.049
204219	LASS3	7.12734	7.57743	9.18735	5.50098	4.21205	5.67243	9.65642	7.57743	8.224	4.85798	8.80735
4110	MAGEA11	7.11385	8.16491	4.8371	9.83447	5.16993	6.26679	8.30834	6.2854	6.56986	7.99435	7.70736
8581	LY6D	7.08993	7.31302	8.44978	8.78072	3.66142	7.23668	3.30518	8.10862	7.43507	8.94855	7.66024
5349	FXYD3	7.07269	7.6458	6.94985	7.04224	1.36246	6.48696	7.1707	7.55301	10.3642	7.26304	8.88872
3783	KCNN4	7.07131	8.19335	7.06489	6.70359	-1.61531	3.25622	5.78338	10.8533	12.2201	10.2479	8.00562
55635	DEPDC1	7.05315	5.70044	8.21917	8.22882	6.14975	1.81183	7.65821	6.52356	9.45121	9.49386	7.29462
353135	LCE1E	7.04668	7.97728	9.89633	7.95087	1.30933	6.40939	4.85798	11.7147	0	10.6839	9.66711
8626	TP63	7.00712	8.38465	7.19405	7.49375	1.65203	4.58631	8.00188	7.76978	8.19433	7.93873	8.85565
10690	FUT9	7.00393	9.30834	9.45943	3.80735	-0.256492	9.39232	8.37504	7.06609	5.85798	8.32193	8.70736
284837	LOC284837	6.93054	7.66838	6.2956	5.99299	2.43709	5.55117	5.20882	7.04504	10.5746	7.92527	10.6064
124220	ZG16B	6.90997	11.3945	10.7624	9.76653	-0.562242	4.64116	2.19502	6.73192	6.87036	8.56605	8.73409
6698	SPRR1A	6.90761	4.7044	9.17243	7.93074	-8.08746	6.47942	5.16993	10.4778	14.6248	10.0042	8.59991
5801	PTPRR	6.88403	5.98381	9.01123	8.75489	1.77259	6.05769	7.15796	8.46352	11.8811	3.15754	6.59991
4322	MMP13	6.8792	4.08746	8.53138	0	2.63227	10.6804	13.1908	3.80735	7.33092	12.8311	5.70044
144455	E2F7	6.76936	8.84549	9.60177	6.76818	0.592576	4.77335	5.00692	9.37504	8.64746	6.14034	7.94251
1236	CCR7	6.76892	7.20945	5.32193	4.9529	5.16993	-3.15494	8.9571	8.86419	12.1338	8.7211	9.51373
23566	LPAR3	6.76207	6.82018	8.40939	9.48784	-2.06088	10.0539	3.80735	8.84235	9.67419	9.2384	3.34792
8911	CACNA1I	6.74246	9.34651	10.1485	4.79998	3.38773	-0.521346	9.03892	6.72792	10.3343	7.56224	6.59991
54474	KRT20	6.73565	0	2.05029	5.61471	2.08651	6.98709	6.30378	15.0404	11.4409	10.2938	7.53916
3294	HSD17B2	6.70787	7.61455	7.33879	5.66512	0.932886	5.54129	7.14478	7.17857	9.87107	8.12827	7.66343
22802	CLCA4	6.70147	12.6823	5.79874	6.12928	3.63245	6.02599	8.7286	6	-4.08746	14.3498	7.75489
201516	ZSCAN4	6.68412	10.8994	6.67478	11.8482	-3.13841	2.30319	5.63753	10.8194	6.67243	9.61839	5.50635
80117	ARL14	6.67181	6.72504	7.56796	7.47825	-0.00917294	4.48342	8.20983	6.68209	4.23825	9.5825	11.7599
23650	TRIM29	6.64616	8.73148	8.06967	5.77242	0.221804	5.94417	8.34486	6.19438	8.06117	6.18982	8.93178
3229	HOXC13	6.61047	8.16491	8.3837	3.57635	7.58496	3.71484	9.30834	0	9.67419	9.33985	6.35755
55388	MCM10	6.59884	6.70044	6.84549	6.71425	6	2.89129	5.85798	6	8.72451	8.44708	7.80735
10595	ERN2	6.59771	9.20457	8.55459	8.633	-1.22948	5.08746	9.30834	7.90689	5.16993	5.85798	7.48382
8843	HCAR3	6.56294	8.36632	7.30378	8.70736	-2.69515	2.74643	9.68299	4.34941	10.2935	9.16742	7.70736
6690	SPINK1	6.54064	9.23635	5.77204	11.8844	0.210365	4.99357	6.25745	7.48719	8.92232	4.15443	6.48826
54714	CNGB3	6.5315	6.82018	7.40939	7.3837	5.83289	7.25739	3.80735	8.17493	4.45943	6.56986	7.59991
3581	IL9R	6.50531	8.43879	6.59991	8.86728	-0.402371	5.67243	6.16993	8.21432	7.45121	6.18982	7.85175
414260	C10orf136	6.48167	7.76155	9.09276	10.1408	0	7.54689	0	7.40088	8.32643	7.18982	7.35755
645638	LOC645638	6.46727	6.58496	4.78311	2.42321	-1.92759	5.3574	8.49586	10.5127	9	9.30606	10.137
6866	TAC3	6.45609	4.08746	8.73132	4.80735	-4.76924	5.08746	6.75489	9.86419	13.4872	9.5216	6.98868
84069	PLEKHN1	6.44904	7.34999	10.1724	5.25996	0.979619	2.56786	8.87344	9.58871	4.43399	10.0444	5.22005
136	ADORA2B	6.445	9.84549	7.50779	2.58496	-0.138976	3.08805	6.55459	9.32643	10.4818	7.25739	7.94251
4605	MYBL2	6.44355	5.70044	7.96	8.08746	3.80735	0.386058	6.55459	6.40939	10.268	9.35535	5.90689
55057	AIM1L	6.43702	5.16108	10.6138	4.80592	1.90317	2.63799	4.05683	5.41835	10.5812	9.18488	10.007
284353	NKPD1	6.43083	5.70044	6.84549	8.32643	2.24286	6.08746	5.85798	7.06609	9.25974	6.32193	6.59991
131177	FAM3D	6.42691	8.65284	7.22176	11.7406	-0.629271	4.32835	-4.24793	14.1882	4.24603	5.45275	13.3157
374877	C19orf45	6.42241	7.2854	9.07682	4.95631	2.01197	7.89482	0	8.86419	9.0954	9.82972	5.20945
54933	RHBDL2	6.40351	8.67243	7	6.12928	0.752072	3.3505	7.2384	6.2854	9.87805	7.18982	7.53916
3283	HSD3B1	6.3818	7.50779	8.50779	11.0154	0	0	6.55459	5.80735	11.1105	5.16993	8.14466
3557	IL1RN	6.34443	7.42626	6.51793	6.03171	-0.0550462	4.91227	6.92679	11.7385	6.79865	5.91778	7.22938
7022	TFAP2C	6.32899	6.86507	5.81164	2.17911	-0.454625	3.15855	6.00237	9.60177	10.8439	9.55075	9.73132
128178	EDARADD	6.32376	5.91032	5.69	4.1062	0.977974	3.26434	9.93664	9.54689	10.3902	4.44931	8.96578
147699	PPM1N	6.30989	6.98327	11.3934	2.8216	2.45494	1.39363	9.4086	9.62753	8.62205	5.29646	5.09741
80307	FER1L4	6.28969	7.1786	6.29738	7.99695	0.149634	5.93827	6.56815	7.35545	7.26998	7.11123	7.03126
338442	HCAR2	6.28809	8.11894	7.18982	6.39232	-0.850253	5.67243	9.49386	5.12928	6.867	7.3837	7.48382
51442	VGLL1	6.25274	7.1243	6.11027	3.47273	-2.62214	4.82134	6.44358	6.49374	11.9196	6.00864	12.7553
23205	ACSBG1	6.24715	7.44294	7.81378	9.85643	2.53239	1.16146	7.16993	6.87323	8.29462	4.83484	6.49185
4680	CEACAM6	6.24647	5.93074	7.64386	0	0	5.97096	6.30378	9.26209	9.85643	6.32193	11.1749
55359	STYK1	6.23384	5.65003	5.82443	4.78374	0.252946	4.79373	6.39593	9.31061	7.45121	8.61839	9.25739
3110	MNX1	6.19853	2.01668	5.25214	2.65951	4.85798	5.23185	4.55075	9.74987	10.4594	9.35535	7.85175
56287	GKN1	6.19283	10.5859	11.3371	7.01601	4.3499	2.18057	6.42312	7.82018	0	5.85798	6.35755
6495	SIX1	6.18091	9.54496	8.15482	9.27612	2.20675	3.25329	5.85031	0	8.91289	9.35535	5.25461
11283	CYP4F8	6.16807	12.1293	5.57994	8.01123	-9.16491	4.83751	8.43576	4.90122	7.39622	11.8471	7.70736
2295	FOXF2	6.16719	8.79116	9.62388	5.24249	1.52298	2.38702	9.38802	6.52356	6.16262	3.92161	8.10852
29128	UHRF1	6.15071	8.07146	8.88874	3.99354	1.926	2.39023	6.16993	7.90689	8.99718	8.97154	4.19162
79574	EPS8L3	6.14502	10.0954	9.47168	5.12928	0	5.0785	5.59188	8.31288	5.45943	4.45943	7.85175
23281	MTUS2	6.13624	8.29002	6.91886	2.65951	0.45537	5.13477	11.3734	0	9.62205	8.61839	8.29002
699	BUB1	6.12977	1.61891	7	7.04439	1.47644	7.61471	7.09803	6.2854	7.62205	8.38802	7.14975
4319	MMP10	6.12603	8.20457	11.0112	5.80735	4.88101	4.07759	0.948285	2.50901	2.33184	13.3447	8.14466
201799	TMEM154	6.12487	6.74595	6.30226	5.14505	0.260567	1.58564	7.85208	5.07348	5.86055	11.2432	11.1799
9480	ONECUT2	6.1014	5.70044	10.2095	10.4009	-4.52356	7.08746	-3.70044	6.94182	6.9542	11.4599	10.4838
4751	NEK2	6.09695	5.70044	5.47573	8.19476	-0.0840643	2.84609	7.70736	3.48997	10.0168	9.47776	8.14466
27076	LYPD3	6.09193	7.60305	5.75085	5.5523	0.880282	4.90535	6.2689	4.57102	10.7977	7.33628	7.25353
7153	TOP2A	6.08031	4.39352	7.30073	4.10896	2.52481	3.21122	5.34723	5.93301	13.2518	7.00921	7.72265
27121	DKK4	6.07075	4.08746	7	8.12412	3.99398	5.78136	3.80735	6.62936	7.39232	6.67243	7.21917
150468	CKAP2L	6.06753	5.93074	7.24793	6.88264	-3.90689	7	7.16993	6.62936	8.62205	8.03342	7.06609
2171	FABP5	6.05529	8.41076	8.0647	7.08596	2.05088	1.84391	6.90026	7.66131	6.1871	6.83112	5.51693
2196	FAT2	6.02331	7.92566	6.45998	5.11518	-0.199508	8.13443	2.24871	7.33424	12.1523	6.55577	4.50635
160851	DGKH	6.01363	6.44294	5.93074	7.32193	0.339692	7.40939	6.02237	7.20945	7.39232	6.85798	5.20945
79092	CARD14	6.00951	7.50779	8.33092	8.22882	-2.4549	2.89129	7.31288	7.33985	5.61738	7.7211	7.59991
57152	SLURP1	6.00857	7.11894	10.2021	9.04985	2.47644	2.96025	6.02237	7.86419	0	5.16993	9.22159
5083	PAX9	6.00788	7.50779	7.6865	7.32193	3.35295	4.31228	7.54689	2.73272	6.32193	9.60548	3.69032
10753	CAPN9	6.00225	7.44294	10.5793	6.26679	3.95697	0	5.42626	6.14975	7.25739	7.45121	5.49185
29986	SLC39A2	5.97335	0	6.91886	6.71425	0	6.79442	8.02237	4.80735	12.8429	7.03342	6.59991
7036	TFR2	5.949	6.82018	7.40939	6.26679	1.12029	2.37126	7.93664	6.72792	7.62205	5.85798	7.35755
654790	PCP4L1	5.92695	12.043	0.461904	5.14975	0.36175	8.67243	8.55974	2.28824	9.15413	7.76818	4.81038
85285	KRTAP4-1	5.91517	5.93074	6.59991	7.60733	0	7.40939	6.84549	7.77479	3.90689	4.85798	8.21917
5544	PRB3	5.91468	7.64386	7.73471	8.35755	5.64386	5.67243	8.40514	7.72792	0	1.46949	6.49185
9833	MELK	5.91009	4.66838	5.40939	3.96232	8.29462	1.78664	4.00311	5.18526	11.5845	7.13083	7.07584
844	CASQ1	5.8979	7.57743	8.50779	7.04439	-2.28011	0	9.32643	6.52356	8.25739	7.03342	6.98868
81025	GJA9	5.89236	7.20945	6.30378	6.12928	1.9027	5.90689	5.85798	6.52356	8.9542	3.90689	6.22882
51195	RAPGEFL1	5.8855	6.56144	6.94524	6.60995	0.910344	4.68932	5.71564	7.85329	5.74542	6.89828	6.92608
11065	UBE2C	5.88156	5.52132	6.05745	3.90689	3.22781	3.44859	5.85565	5.32885	7.47462	7.2188	10.7756
5365	PLXNB3	5.86515	7.72012	4.92442	5.02598	0.820646	2.90235	8.40514	9.44915	3.21299	8.97154	7.21917
480	ATP1A4	5.85673	7.97728	7.73471	8.32643	-0.247928	0	9.81538	6.52356	5.99178	6.9542	5.49185
10112	KIF20A	5.85574	6.44294	4.47681	4.81669	1.62963	3.44931	3.4159	8.67596	6.56089	10.6055	8.48382
157570	ESCO2	5.84468	6.70044	8.82972	2.52572	6.42626	2.26648	6.30378	2.32193	9.11374	5.33298	8.62571
1058	CENPA	5.84317	2.77761	3.75489	7.8009	0.646363	3.23947	7.02237	7.13955	8.70044	9.09276	8.25739
23584	VSIG2	5.82906	7.6072	6.84606	7.45718	0.200212	4.68606	6.57545	5.82541	6.88636	5.42678	6.77993
28983	TMPRSS11E	5.81784	7.64386	9.59836	7.56108	3.06751	0.952694	1.95777	4.01582	9.73809	3.8618	9.78136
79755	ZNF750	5.81694	9.07146	4.16099	4.72012	-1.818	4.62774	8.91588	8.8857	10.115	4.25376	5.23672
50859	SPOCK3	5.81612	11.6689	6.59991	7.3837	-0.922765	-4.9542	6.16993	8.54689	8.25739	6.18982	9.22159
9787	DLGAP5	5.77815	6.82018	8.18488	8.08746	0.334419	2.29248	7.09803	3.12199	5.59856	8.59246	7.65105
4188	MDFI	5.73749	7.46011	6.75859	6.43463	1.04695	1.21871	5.20122	10.9643	4.80128	5.74147	7.74758
148113	CILP2	5.7335	7.20945	6.76818	3.69249	2.55254	1.07138	6.30378	8.21432	8.07682	6.9542	6.49185
7140	TNNT3	5.73052	11.1898	7.76211	10.4737	1.73909	0.366985	1.15754	9.32643	0	3.90689	11.3826
55355	HJURP	5.70028	3.65025	4.70598	3.30175	2.09873	1.05928	8.46352	3.78562	9.97585	10.2562	9.70563
5453	POU3F1	5.67779	8.97728	7.06609	1.80735	-0.247928	1.71823	9.15228	4.80735	8.67596	8.59246	6.22882
54544	CRCT1	5.66443	6.10852	8.77149	5.39232	3.80735	9.51373	0	0	8.39232	8.59246	6.06609
53637	S1PR5	5.66107	11.3421	6.01681	4.07557	-0.149648	-0.503498	3.3347	9.10591	10.96	6.20795	6.22088
1062	CENPE	5.62066	6.70044	4.23947	4.5502	0.597674	2.21604	8.02237	3.54749	9.07682	9.96145	7.29462
83540	NUF2	5.62013	6.10852	3.76199	2.8413	6.14975	2.83829	7.49185	7.57743	6.02237	5.65491	7.75489
1562	CYP2C18	5.60834	7.20945	3.88427	4.74416	5.45066	-0.436099	0.943416	4.6505	7.93503	11.8834	9.81858
222	ALDH3B2	5.58823	4.80292	5.48883	5.26053	-4.19344	5.005	5.58925	4.51117	15.2809	7.18602	6.95111
729238	SFTPA2	5.57197	7.02237	2.48476	7.32193	-0.948775	2.76553	7.75489	5.97997	10.6618	7.03342	5.64386
113130	CDCA5	5.56927	2.77761	7.99435	5.97728	1.51937	2.32665	3.61244	7.86419	8.62205	5.62374	9.37504
348825	TPRXL	5.55771	8.79116	2.60486	4.20387	-0.614916	3.03302	5.19438	10.9388	8.64746	5.35213	7.42626
57497	LRFN2	5.55651	5.42626	3.87447	7.25739	-4.52356	6.08746	8.16993	6.52356	7.25739	7.3837	8.10852
5320	PLA2G2A	5.55457	8.67243	12.1944	7.75489	-1.59054	-3.28882	8.85655	0	7.62205	9.41785	5.90689
100144604	LOC100144604	5.55266	6.14272	6.21273	7.89135	-1.38726	5.88264	6.91249	3.93981	10.8098	4.53036	4.59202
956	ENTPD3	5.55093	6.70693	5.44416	4.76829	1.91818	3.42321	6.65703	5.3237	9.90087	5.80272	5.56423
163720	CYP4Z2P	5.55013	6.93074	4.90689	5.61471	-5.49185	5.67243	7.93509	6.12452	10.8611	6.14034	6.80735
157313	CDCA2	5.53311	0.280108	7.55459	6.39232	6	3.70782	4.45943	5.12928	7.9542	8.64386	5.20945
1045	CDX2	5.50027	4.08746	8.77149	4.80735	0	9.40939	9.18982	3.80735	7.67243	7.25739	0
3209	HOXA13	5.4599	5.70044	7	6.80735	0.415037	5.90689	8.60363	1.71989	4.04836	8.69697	5.70044
84433	CARD11	5.4436	7.13813	7.39017	4.3919	-0.0841331	1.58842	5.45337	7.28433	6.40422	7.98694	6.88264
54443	ANLN	5.4309	3.36923	4.87447	3.48829	2.21791	2.68998	8.55075	3.61244	10.4818	10.2644	4.75974
57758	SCUBE2	5.42692	11.7292	7.05769	4.45036	-5.23353	1.27167	6.32919	7.24061	12.0885	4.45721	4.87832
2810	SFN	5.42209	4.70995	6.97692	6.15968	0.011559	5.29453	4.85998	8.80607	2.14031	8.23601	7.02585
222537	HS3ST5	5.41044	5.70044	9.09276	7.04439	-0.352734	0	0	8.3443	6.45943	11.0084	6.80735
60437	CDH26	5.40212	4.18488	4.67478	4.74115	-0.718889	4.94387	6.39693	9.44915	9.01681	6.0958	5.23672
9568	GABBR2	5.37771	0	7.18982	5.61471	-4.86507	6.89482	4.45943	11.5546	7.33092	6.76818	8.82972
6623	SNCG	5.37022	7.78288	5.81731	5.52734	-2.6376	3.89166	5.93005	6.09075	8.17627	5.8944	7.22917
401546	C9orf152	5.36566	8.16491	3.62449	9.22641	-2.60768	5.07263	0	9.61471	2.21299	8.74819	9.59991
4288	MKI67	5.36519	2.83188	5.24978	3.54535	2.55254	2.50445	4.13932	4.23907	11.1843	7.89155	9.51373
6545	SLC7A4	5.34689	6.93074	5.61471	7.25739	6.14975	6.55459	0	7.13955	6.67243	0	7.14975
80320	SP6	5.3445	4.73568	4.39803	9.78953	-1.72062	5.25538	6.13362	1.54253	8.2371	9.11114	5.96263
1469	CST1	5.34218	8.47573	8.50779	0	0	0	3.80735	10.7969	3.90689	10.388	7.53916
10721	POLQ	5.3342	6.44294	4.22882	3.59042	-0.301656	2.91674	7.49185	7.98868	9.59432	4.49506	6.89482
6822	SULT2A1	5.33075	7.36632	6.91886	3.80735	-0.731183	4.08746	12.717	0	11.6904	7.45121	0
595099	SNORD18B	5.30823	4.70044	6.76818	3.31159	5.16993	5.42626	7.8009	6.40939	6.04439	7.45121	0
84659	RNASE7	5.30774	6.58496	7.24793	7.04439	0	0	5.85798	6.52356	8.86728	5.45943	5.49185
400619	FLJ26484	5.28413	7.02237	7	7.25739	1.67094	1.31259	7.60733	6.90689	5.67243	0.206451	8.18488
55808	ST6GALNAC1	5.2734	6.10852	3.37504	1.75673	-1.20053	6.93074	5.64386	5.71213	7.18982	8.38802	8.82972
220134	SKA1	5.26696	5.12928	8.02791	4.72012	5.16993	2.5025	1.46949	2.32193	7.56986	8.95128	6.80735
11004	KIF2C	5.26548	1.72698	5.14636	8.01123	1.30933	2	2.77529	8.02791	10.5038	9.07414	4.07973
84958	SYTL1	5.26195	6.88896	6.31352	4.73081	1.37378	1.35974	5.99126	5.72328	6.76305	6.32008	7.155
146279	TEKT5	5.25121	5.93074	4.05889	1.80735	-1.39391	7.48382	7.09803	5.61471	6.56986	8.53528	6.80735
10024	TROAP	5.24585	2.47393	5.68961	4.49185	2.03953	2.23795	4.74871	3.81908	7.34389	11.2216	8.39232
57822	GRHL3	5.22667	4.62571	4.66792	6.36923	0.386572	4.40979	5.44515	5.173	8.85218	6.63941	5.69778
7272	TTK	5.22169	6.44294	2.23947	7.25739	0.485427	0.476438	3.95777	7.06609	8.82018	7.82018	7.65105
220042	C11orf82	5.21883	7.57743	8.02791	7.93074	-0.604071	1.94241	6.02237	2.82312	8.47978	1.91717	8.07146
81607	PVRL4	5.21743	4.99283	5.89473	4.73824	0.995618	4.79992	6.49437	5.59917	5.97017	5.97165	6.71763
128876	FAM83C	5.21668	4.63144	5.30512	6.88819	1.44002	11.6152	3.23816	3.78562	4.97688	5.11814	5.1681
7161	TP73	5.21033	4.08746	7	6.61471	0.834576	0	7.31288	7.57743	8.32643	6.44294	3.90689
285973	ATG9B	5.19189	4.75637	5.35168	5.21594	-1.33787	5.48802	7.75489	9.24555	5.52817	2.62149	7.29462
5888	RAD51	5.18831	5.70044	8.02791	8.12412	0.338802	4.60881	6.16993	1.97461	5.73431	3.44931	7.75489
151648	SGOL1	5.17191	0	6.18982	5.12928	5.16993	1.16146	6.44294	6.90689	8.18982	7.62205	4.90689
1029	CDKN2A	5.16939	10.9571	9.33092	5.31819	4.58156	-5.75489	4.17243	5.03009	5.51498	5.42459	7.11894
79315	OR7E91P	5.16851	5.50098	7.06609	3.1479	-0.301656	1.96408	7.37504	7.13955	3.73039	7.9542	8.10852
84951	TNS4	5.15936	6.1657	6.28853	6.39032	1.1823	4.98092	3.8666	6.38361	7.38164	5.14713	3.80682
204962	SLC44A5	5.15729	4.16993	7.28848	3.0343	5.42626	4.34424	5.564	4.18133	9.46761	1.8679	6.22882
7032	TFF2	5.13946	6.2854	7.6865	1.58496	0	4.27713	7.89482	4.01582	9.62205	0	10.0279
995	CDC25C	5.11019	4.08746	6.06609	3.07529	3.80735	1.70562	1.17834	6.82018	8.67596	8.69697	6.98868
3880	KRT19	5.0619	5.47454	4.64498	5.7088	1.30529	2.49303	6.25137	5.8471	6.1604	5.56082	7.17262
9156	EXO1	5.05784	1.61891	7.77479	8.32643	0.485427	3.34771	2.32193	5.61471	8.9542	8.86419	3.27009
4486	MST1R	5.0534	6.0511	6.21718	6.71022	1.05983	3.96845	2.04696	7.39067	3.13268	5.78783	8.16904
11187	PKP3	5.02039	6.82018	7.30378	2.58496	-0.0874628	7.25739	6.55459	6.40939	6.76818	3.15754	3.43539
1297	COL9A1	5.00243	4.70044	5.00765	4.28285	8.15482	1.88583	-3.70044	6.14975	6.76818	9.70908	7.06609
990	CDC6	5.00088	7.20945	4.25214	4.27509	0.742842	3.12102	4.29956	9.39017	5.33439	7.10611	4.27798
84651	SPINK7	4.99394	9.24793	8.12412	3.69249	1.94686	6.55459	3.80735	4.16046	5.67243	0.813587	5.91956
284656	EPHA10	4.98999	8.40514	7	6.39232	-0.557995	2.94902	0	6.72792	7.9542	6.56986	4.45943
128272	ARHGEF19	4.96205	6.70044	2.48113	6.71425	5.16993	6.55459	3.80735	5.39232	0	6.44294	6.35755
22917	ZP1	4.96155	7.02237	7.55459	7.84549	4.85798	4.5181	0	6	5.45943	0	6.35755
55165	CEP55	4.93616	1.58496	4.60239	3.9542	1.9027	2.01842	2.73419	8.17493	5.73431	10.1124	8.54303
64711	HS3ST6	4.9334	2.65025	5.80521	-0.198226	-5.84923	6.78094	7.2384	8.24793	8.11925	9.55075	6.98868
83998	REG4	4.93312	7.11894	7.96	3.5518	-1.6845	0	5.00692	7.86419	10.944	0	8.56986
79000	C1orf135	4.93218	5.42626	2.60486	2.16993	5.42626	3.9386	0	6.72792	8.45121	8.21917	6.35755
5317	PKP1	4.93184	5.93139	5.64222	6.44494	0.206282	0.231326	5.7864	7.30968	9.06045	4.39232	4.31342
140893	C20orf151	4.92892	7.97728	7	2.46395	-1.04891	3.13327	3.79141	7.20945	7.9542	3.15754	7.65105
885	CCK	4.92193	8.97728	8.97728	6.39232	-4.52356	4.08746	0	0	8.47978	8.64386	8.18488
993	CDC25A	4.9031	7.11894	2.71882	1.94902	0.508147	3.37126	3.80735	6.72792	7.91289	7.62205	7.29462
1846	DUSP4	4.89295	5.9208	6.78572	4.48829	1.17353	2.94145	2.60618	7.52356	6.09324	6.18587	5.21085
27290	SPINK4	4.88556	6.10852	2.83007	3.38247	3.64871	8.47978	4.85798	3.80735	2.10236	8.73145	4.90689
6899	TBX1	4.87416	3.53398	6.42098	6.34939	1.58299	3.40109	4.97291	5.52725	11.272	2.94918	2.7318
404550	C16orf74	4.869	6.64319	4.82892	5.59593	1.54207	3.01758	4.80018	3.72583	8.39076	4.48213	5.66341
83661	MS4A8B	4.85046	-0.859137	3.92283	5.12338	3.80735	9.31741	-4.70044	13.2216	8.51175	4.45943	5.70044
641	BLM	4.84816	7.57743	8.48382	3.29546	0.519374	1.79462	2.8009	4.48618	9.13443	6.09398	4.29546
9635	CLCA2	4.83617	1.32193	1.82443	2.70044	3.35295	4.38746	13.3585	6.72792	1.71049	6.48567	6.49185
22974	TPX2	4.82598	7.57743	5.17126	2.86716	2.01355	3.26077	3.74389	3.8594	7.79146	6.64024	5.3346
221150	SKA3	4.82324	1.89308	7.12928	2.50635	1.26303	2.62803	3.46949	6.90689	9.24317	8.50779	4.68523
56938	ARNTL2	4.80932	6.93074	6.40939	5.39232	-0.85561	0.563901	7.85175	6.40939	2.24793	6.44294	6.70044
10225	CD96	4.80815	9.79116	4.46054	4.93008	-0.336386	-1.59977	5.02929	6.88192	6.46241	5.65491	6.80735
25975	EGFL6	4.80468	7.92481	8.0607	3.03493	1.68365	1.31259	2.60334	6.98868	8.62205	4.33298	3.48308
9768	KIAA0101	4.80455	4.57514	6.59805	4.05637	1.98633	1.6782	3.18731	5.01564	7.5649	6.18602	7.19757
1475	CSTA	4.80374	5.67088	5.80004	4.44057	-1.22621	4.75312	4.8066	5.56541	4.61727	7.41964	6.19004
3099	HK2	4.77277	6.67577	4.59774	7.75995	1.50588	2.61037	3.77955	5.0135	4.19211	5.30559	6.28721
10538	BATF	4.76034	5.13258	5.60523	4.53777	0.249489	0.613817	6.44243	7.31342	6.09223	5.66762	5.94882
54575	UGT1A10	4.75545	0	7.40939	7.11894	0	5.42626	6.02237	7.20945	0	6.76818	7.59991
157739	TDH	4.75282	7.76155	8.09276	1.15528	-1.2115	3.57693	7.54689	5.61471	0	7.50779	7.48382
338707	B4GALNT4	4.75214	8.07146	5.96	1.87447	-6.24793	5.7077	5.6079	8.67596	5.83289	11.0389	1
146439	CCDC64B	4.7508	6.55045	4.80925	4.19096	0.32061	4.60056	5.12109	5.86611	5.34668	5.43758	5.2647
64151	NCAPG	4.74968	3.55897	3.8646	3.37084	2.63227	2.35147	3.37504	8.49185	9.05799	6.74147	4.05232
90649	ZNF486	4.74281	6.42626	3.80296	2.56324	1.94854	1.3604	4.67243	5.36699	10.4062	3.6083	7.27274
10321	CRISP3	4.72847	10.0251	4.58496	7.3837	-7.82655	5.42626	0	4.39232	6.87036	8.7211	7.70736
8345	HIST1H2BH	4.71629	5.70044	7.45943	8.19476	2.63227	1.38333	6.16993	3.80735	7.33092	-3.70044	8.18488
3363	HTR7	4.70352	9.74819	6.06609	2	2.76793	-0.851137	7.09803	7.90689	0	3.90689	8.39232
51512	GTSE1	4.69596	2.47805	3.92283	7.55459	1.47644	2.47079	3.2362	7.46761	5.38014	5.98431	6.98868
154215	NKAIN2	4.69497	8.16491	6.09452	3.23195	5.30256	-4.52356	7.97728	8.82018	6.67243	0	5.20945
284379	LOC284379	4.68024	0	6.18982	0	0	7.48382	6.30378	5.12928	9.40514	7.3837	4.90689
440854	CAPN14	4.67434	3.4075	4.99624	8.26209	0.193661	3.18057	9.77972	3.64386	2.38591	4.29391	6.59991
80119	PIF1	4.6727	6.44294	3.26053	1.44478	0.701776	1.5025	7.70736	2.11974	7.99435	9.32418	6.22882
6241	RRM2	4.6663	3.49386	6.24079	4.01971	3.46597	2.71627	3.19735	3.80885	6.81002	6.81669	6.09343
22943	DKK1	4.65789	1.61891	8.64746	5.12928	0.632268	2.86028	0	0.91427	12.0244	5.70212	9.04985
784	CACNB3	4.64951	7.20945	7	6.88264	0.485427	1.13327	2.24207	6.82018	2.21299	6.44294	6.06609
8612	PPAP2C	4.63829	6.40224	7.42242	3.8749	-2.11392	2.50916	4.49476	5.35281	4.95824	5.80006	7.68224
100128338	LOC100128338	4.63768	5.64933	6.53008	3.801	0.291158	3.06105	3.8657	5.68833	6.15248	5.00346	6.33417
25803	SPDEF	4.63018	8.64024	6.06848	6.22193	-5.49185	9.06609	3.84862	9.14211	1.95693	3.39917	3.45003
338376	IFNE	4.61174	8.43879	7.81378	3.97218	1.42968	-5.75489	0	9.65284	5.42931	8.64386	6.49185
7546	ZIC2	4.59116	0	6.91886	0	0	9.11114	6.44294	6.62936	5.45943	6.44294	4.90689
80725	SRCIN1	4.57763	4.42786	6.00562	5.03814	0.861024	3.39828	3.08964	3.76308	5.73039	5.65491	7.80735
9134	CCNE2	4.56787	3.89308	8.27612	2.43741	0.152003	2.42188	3.12711	2.87699	8.9542	5.43142	8.10852
79365	BHLHE41	4.56619	5.42903	5.09739	5.06027	1.11919	0.486304	4.40904	6.27523	4.84985	6.41058	6.52498
9133	CCNB2	4.56184	7.57743	5.60979	3.38519	1.91816	3.95689	3.20945	3.24793	5.57143	6.88452	4.25763
79258	MMEL1	4.55968	5.85561	4.90689	2.62936	-0.70044	3.21666	3.0607	4.44436	7.77479	8.7211	5.68777
64072	CDH23	4.55712	9.67243	6.41363	5.08307	-0.614392	1.7885	5.47146	4.34717	6.01845	4.4634	2.92749
23616	SH3BP1	4.55536	5.36873	5.92289	5.60981	0.90682	0.66729	4.5348	7.10862	6.49891	5.58771	3.34804
100170841	C17orf96	4.55318	5.10154	4.53916	7.60733	-0.152003	2.03161	2.922	8.37504	4.20486	5.70257	5.19967
400451	FAM174B	4.54397	6.24893	4.37081	5.70057	0.321884	2.94216	6.17659	4.68605	5.10992	4.0957	5.78709
4018	LPA	4.54129	9.20457	4.53916	7.93074	1.84976	8.04439	-0.0565835	7.94837	0	2.71149	3.24101
83879	CDCA7	4.5327	5.98381	6.02237	3.88909	-0.972444	2.80735	6.95688	4.95685	4.63705	6.39693	4.64909
23149	FCHO1	4.5237	5.4244	6.32433	4.14975	0.916727	2.26878	4.78918	4.5354	5.26908	5.71847	5.84092
6926	TBX3	4.52149	5.7956	4.88526	4.30561	0.517347	2.46753	5.38037	5.85503	6.0185	5.85844	4.13121
5569	PKIA	4.5183	6.0367	4.2665	3.71033	-0.617607	1.87065	3.79342	5.42217	8.76545	5.61342	6.32193
64073	C19orf33	4.51046	5.56357	6.16184	3.86669	0.666941	1.8708	3.79707	5.13534	5.94233	5.03822	7.06176
688	KLF5	4.49941	4.96821	5.25433	4.71227	0.893585	3.63949	5.7186	4.35882	4.73894	4.77209	5.93775
139411	PTCHD1	4.49292	6.93074	0	3.80735	-6.61471	4.5818	5.64386	6.62936	8.53916	7.3837	8.02791
257144	GCET2	4.49212	7.82018	3.75489	4.03814	1.70517	-8.3966	8.24317	7.33985	5.16993	7.82018	7.42626
441869	LOC441869	4.47534	6.28815	5.48768	5.57374	-1.66483	2.25626	5.29151	5.05992	7.43553	4.45686	4.56853
51659	GINS2	4.47297	3.21348	4.74595	4.9	2.25298	1.87596	3.7047	3.89947	6.32684	4.34062	9.46964
222183	SRRM3	4.47213	2.42742	5.08392	8.35755	1.53703	0.334419	3.1867	2.06228	10.0954	8.18488	3.4517
3855	KRT7	4.47166	4.94303	5.95989	5.29928	0.707472	3.09677	5.808	5.11562	5.36003	4.33592	4.09063
79915	ATAD5	4.46966	7.02237	2.54432	3.34147	1.63227	1.22239	2.69459	7.20945	7.99435	8.79442	2.24101
332	BIRC5	4.46861	2.37851	6.11548	5.11042	1.5667	3.01455	3.87699	3.52838	7.43007	5.46938	6.19563
51214	IGF2AS	4.46376	0	7	7.49985	6.74147	0	0	6.90689	5.67243	4.45943	6.35755
51513	ETV7	4.45027	7.11894	7.73471	2.58496	0.967939	0.492516	8.93664	3.80735	3.73272	2.52704	6.59991
128239	IQGAP3	4.44266	1.25054	4.10504	8.97154	-0.263034	2.10822	7.2384	3.38014	5.56179	4.77934	7.29462
4321	MMP12	4.43631	5.51854	1.22556	8.60733	1.20716	2.69515	6.93153	4.60302	5.51498	4.75865	3.30117
29028	ATAD2	4.43076	4.03112	5.62449	2.95097	0.144849	0.195768	5.06194	3.16375	8.24611	10.8642	4.02438
388743	CAPN8	4.42947	6.3768	5.96006	6.98489	-5.12928	3.57105	2.07866	3.95241	7.17168	6.87793	6.45046
57214	KIAA1199	4.41769	6.70044	7	7.44294	0	-2.09642	0.106915	6.82018	4.11042	9.633	4.45943
374407	DNAJB13	4.41486	2.84246	2.92283	5.33475	-2.31194	-0.13493	6.30378	5.45943	8.18982	8.18488	7.35755
57549	IGSF9	4.41386	6.55934	4.73419	2.95045	-0.114123	4.25561	2.90788	4.07759	6.63597	6.09132	6.04041
199974	CYP4Z1	4.36611	4.16993	3.24793	6.23156	-1.62504	2.99417	5.97626	10.4346	6.97628	5.15583	0.0995357
8600	TNFSF11	4.36394	6.10852	6.91886	3.80735	-5.24793	1.51937	3.05445	6	6.18982	7.99435	7.29462
2769	GNA15	4.36361	4.22299	4.58833	5.12054	0.959111	3.97335	4.53325	6.67025	4.04637	4.77557	4.74637
240	ALOX5	4.35325	6.21966	6.94731	6.35207	0.203266	-1.93544	5.79076	5.9606	4.84644	4.27922	4.8686
55065	GPR172B	4.35038	3.12338	3.54432	4.16419	-0.499846	7	4.6079	6.14975	8.74819	1.75899	4.90689
9088	PKMYT1	4.33379	1.30812	3.60156	8.97154	2.926	3.187	3.6746	3.41761	6.37346	6.48567	3.39232
3755	KCNG1	4.31908	9.18488	3.15381	3.99354	-3.22159	4.80058	4.97607	2.54189	7.93878	5.76308	4.05974
3914	LAMB3	4.30936	5.78329	5.75639	4.5697	1.98836	1.3262	4.99643	5.1005	2.7009	4.80136	6.07045
8318	CDC45	4.30851	2.35147	3.77259	5.9	2.95217	3.98962	3.43399	3.20645	7.12177	6.37303	3.984
259266	ASPM	4.29626	2.78588	5.83962	3.64753	3.51096	3.0651	4.13932	3.62599	5.4517	7.27659	3.6199
2051	EPHB6	4.2879	10.0835	4.22668	2.64452	0.864088	2.15673	2.79141	3.19944	3.03148	5.62374	8.25739
79025	C20orf195	4.28661	4.73568	5.61471	2.04836	-3.51706	1.99214	6.16993	7.90689	6.16262	4.85798	6.89482
27346	TMEM97	4.26977	4.93782	3.61397	1.80064	-1.62896	2.76035	7.19425	6.07813	6.47271	4.70634	6.76244
10205	MPZL2	4.26635	6.30001	4.19805	4.3707	0.832308	2.58353	4.40826	4.94963	4.83487	4.16345	6.02265
283143	LOC283143	4.26321	9.16239	7.06609	5.20387	0.891708	-1.06413	0	8.28077	-3.45943	7.7211	8.82972
79983	POF1B	4.24913	4.51273	5.33527	3.17405	0.562575	3.20047	4.13247	4.25055	5.46512	5.80537	6.05267
8532	CPZ	4.24606	5.18043	5.32193	3.72322	0.521625	-0.762203	4.0579	8.59991	5.79059	5.47698	4.5502
29841	GRHL1	4.24311	4.36317	5.84967	5.26789	0.625819	2.92214	4.46128	4.39682	4.65821	3.93823	5.94784
80168	MOGAT2	4.24103	6.70044	7.18982	6.96578	2.70526	0	0	7.40088	0	4.45943	6.98868
26575	RGS17	4.2354	6.70044	6.59991	7.18982	-6.50779	7.67243	-3.70044	7.33985	4.45943	7.10852	5.49185
3038	HAS3	4.23154	5.5917	4.34776	5.07295	0.52592	4.81202	3.97328	3.44363	4.93017	4.69157	4.92636
440335	LOC440335	4.23115	5.47537	5.05351	4.6968	0.284892	3.2888	3.78355	4.5518	5.52967	3.93111	5.71604
6362	CCL18	4.22543	4.08746	7.24793	4.39232	-4.15265	0.456986	6.16993	0.91427	7.62205	7.12372	8.39232
25946	ZNF385A	4.22101	5.55121	5.67187	3.60123	0.803359	1.77294	4.54128	4.34824	5.17366	5.16474	5.58157
80178	C16orf59	4.20777	1.58496	6.84549	7.11894	1.37851	2.29897	0.572579	3.18866	7.45121	8.41785	3.22055
3120	HLA-DQB2	4.20291	7.70044	3.01792	5.61471	-0.542149	-1.82312	6.30378	4.80735	0	9.96145	6.98868
1917	EEF1A2	4.1973	5.49473	6.12584	2.42866	1.68922	3.33319	5.89724	2.30799	6.66317	2.10118	5.93181
64065	PERP	4.1951	5.37323	6.11703	3.21398	1.43494	1.63907	4.5847	5.12288	4.88613	4.06044	5.51863
54961	SSH3	4.19501	5.51305	4.99502	4.78724	1.3776	2.03819	4.52569	4.39323	4.84422	4.37321	5.10267
79148	MMP28	4.18432	4.29425	3.90203	1.90837	0.353298	3.85462	6.11708	2.81112	8.59959	4.96441	5.03846
22807	IKZF2	4.18017	5.29756	4.51256	4.74851	1.11479	2.33384	4.60773	4.68885	4.72229	5.80735	3.96826
4600	MX2	4.17801	4.08092	6.30884	4.91005	2.81809	0.198756	5.27964	5.00778	6.28633	2.79137	4.09834
25788	RAD54B	4.15409	8.64024	5.21852	3.35755	1.34819	-0.693487	2.99072	1.8594	8.91289	4.20645	5.70044
51561	IL23A	4.15164	5.68049	4.47376	4.88982	1.16993	1.60159	6.6811	5.20611	1.23447	6.04439	4.53472
84649	DGAT2	4.15031	4.75605	4.19454	4.74002	0.963224	5.0575	3.05324	4.82842	5.37521	4.47795	4.05695
25984	KRT23	4.14626	4.03112	2.22239	-0.040642	-4.26872	5.40642	8.49185	2.21057	4.73634	7.92846	10.7448
139728	PNCK	4.14624	7.81716	4.84171	6.83558	-0.122567	5.18015	-6.78136	5.70683	8.11204	7.32608	2.54674
116986	AGAP2	4.14251	7.57743	8.0607	1.28798	-0.321928	-0.719892	4.77166	6.90689	7.67243	6.18982	0
898	CCNE1	4.14193	5.73634	5.26522	3.02849	0.280376	2.59952	2.26303	3.41356	6.61022	6.86371	5.35881
619571	SNORD96A	4.14189	6.93074	3.71882	6.71425	6	2.5025	2.56635	7.33985	2.94596	7.50779	-4.80735
701	BUB1B	4.14133	2.39328	4.24976	3.41767	2.21809	3.16153	2.81404	4.69656	5.90357	7.96838	4.59042
7433	VIPR1	4.1327	5.12791	3.54574	4.55529	-0.23356	3.9768	5.08587	4.83345	5.666	4.73835	4.03116
56649	TMPRSS4	4.1303	5.91271	5.04534	4.54514	0.92363	3.5305	3.14944	6.37379	1.16115	4.68865	5.97266
4192	MDK	4.12223	5.7841	5.07514	2.3023	0.937986	3.48468	4.76614	4.90162	3.44101	4.68727	5.84208
10512	SEMA3C	4.11097	4.44458	5.23394	6.42026	0.565039	2.47051	5.35755	5.30378	3.16551	4.02975	4.11879
402778	IFITM10	4.10875	4.43925	6.59991	8.19476	-0.529891	-0.843274	5.42626	2.90122	3.57399	3.25376	8.07146
1063	CENPF	4.1018	2.77761	6.23681	3.02237	0.624961	3.21129	5.2797	2.73419	6.57432	7.02748	3.52925
79019	CENPM	4.1016	2.27417	5.18653	3.1479	0.646363	1.10535	3.24207	7.40088	10.1344	4.53797	3.34031
3846	KRTAP5-9	4.0943	3.56729	4.05627	5.61877	1.21513	3.4123	5.15118	5.58356	4.32036	3.32773	4.69045
78995	C17orf53	4.08769	0.842459	7.64386	3.09516	-0.736966	3.45598	2.05445	7.72792	9.05799	4.83484	2.90122
24137	KIF4A	4.08114	4.31159	4.15006	4.34414	1.29462	4.17398	2.63584	5.31768	6.11466	6.15599	2.31288
80235	PIGZ	4.08107	4.75782	5.09319	5.49221	0.781369	3.36764	2.38953	6.06391	4.72437	4.30438	3.8363
55143	CDCA8	4.07625	7.11894	3.90368	4.58066	0.925999	3.53176	2.84645	3.4361	6.80031	4.17719	3.44144
7366	UGT2B15	4.05805	4.70044	6.59991	7.97154	-2.60768	0.793549	3.61244	2.99704	0.447459	7.99435	8.07146
647024	C6orf132	4.02691	5.40998	4.12102	4.73286	-0.670816	0.569615	2.90442	9.56033	4.85148	3.82782	4.96239
161931	ADAD2	4.02552	7.11894	3.12102	0.867896	-4.52356	2.6477	6.44294	6.2854	3.90689	7.32193	7.06609
55911	APOBR	4.02349	6.07423	6.19722	4.02612	-1.06904	-1.29393	1.26149	9.79766	4.69881	5.00225	5.54007
23415	KCNH4	4.01164	6.70044	6.40939	6.88264	1.31496	-0.436099	4.21544	5.80735	2.10236	6.67243	0.447459
9047	SH2D2A	4.00995	3.70044	4.87447	6.39232	-1.18845	-0.278187	5.64386	2.4361	8.29462	6.9542	3.27009
27286	SRPX2	4.0038	4.44294	5.58919	2.442	0.988673	3.33994	4.37006	5.14191	2.07039	7.13022	4.5227
9022	CLIC3	3.98091	4.28157	3.73697	1.47748	-0.580983	2.03815	2.01282	4.68973	7.32669	4.20645	10.6202
55872	PBK	3.98019	3.22959	5.884	3.39635	2.51377	1.95086	1.06274	2.24793	6.61211	7.15209	5.75246
375519	GJB7	3.9727	8.07146	7.81378	7.75489	-6.08746	0	7.75489	8.37504	0	6.04439	0
55118	CRTAC1	3.96808	7.49995	5.75988	4.9108	3.51218	-2.79059	7.65973	-0.230006	6.63777	4.54955	2.17151
1606	DGKA	3.96752	4.70552	4.91955	3.45425	0.613397	1.43707	5.60875	3.64768	4.7555	5.77526	4.75824
27299	ADAMDEC1	3.965	5.93074	7.81378	5.80735	1.926	-7.33092	3.3594	6.82018	0	8.25739	7.06609
9536	PTGES	3.96322	5.74777	3.80562	3.85909	1.47459	1.36553	3.00491	6.01491	4.97808	3.18427	6.19745
574538	LOC574538	3.95065	3.78601	4.86465	11.0444	-7.44294	6.55459	3.30834	5.46823	7.4233	4.45766	0.0422282
55723	ASF1B	3.94763	2.55102	4.45463	3.43864	1.96794	2.43637	3.38519	4.25811	6.40998	5.6025	4.97188
81930	KIF18A	3.94372	6.93074	4.69116	5.61471	1.73697	2.62015	6.16993	2.28824	3.3346	3.98839	2.06228
3691	ITGB4	3.94101	4.78882	5.36894	4.32112	0.39927	1.89624	3.63514	5.19343	4.62695	5.2814	3.89877
10076	PTPRU	3.9395	6.17365	4.55847	3.82371	0.0295342	1.54513	4.00853	3.77721	5.50261	4.86899	5.1072
79083	MLPH	3.9321	4.42897	4.54999	3.27278	-2.39643	3.77569	4.11295	5.66287	5.87414	5.15306	4.88698
200058	FLJ23867	3.92971	4.7715	5.00675	4.31785	-0.451624	4.02516	5.20874	3.98383	4.86574	3.82369	3.7455
53335	BCL11A	3.91249	4.9606	9.59059	2.87811	-0.0954722	-8.02237	5.2156	5.77672	1	9.46352	8.35755
79852	EPHX3	3.91038	2.99498	5.55117	1.90332	-1.75899	4.81431	5.29956	3.30799	6.96998	4.49506	5.52641
3158	HMGCS2	3.90488	4.13138	3.02349	3.66372	-1.95916	5.8927	4.55692	3.83769	7.70134	4.20637	3.99435
8542	APOL1	3.90428	4.9111	3.88302	3.9687	2.42182	0.117836	5.14725	6.01031	4.45658	3.08808	5.03814
25758	C11orf41	3.89668	10.1624	1.69302	2.60153	-2.01065	3.02333	0	7.46761	9.39017	6.63941	0
3861	KRT14	3.89468	1.76081	7.66173	2.05889	0.334419	1.78629	2.2362	6.03624	8.94677	3.55695	4.56847
1573	CYP2J2	3.89257	4.90935	4.47249	5.3381	0.585516	6.92723	4.40865	1.40688	4.60499	2.85046	3.42203
5818	PVRL1	3.88872	5.73427	3.64839	3.42626	0.247003	3.96163	3.32215	4.35087	5.07697	3.64054	5.4791
27111	SDCBP2	3.88714	5.61698	4.89037	4.78953	1.69369	2.84938	4.46248	3.10046	3.64062	2.01533	5.81254
1138	CHRNA5	3.88169	3.01253	3.56139	2.29912	-1.30166	2.92352	3.14505	4.12686	4.49476	8.07146	8.48382
7474	WNT5A	3.87818	3.4682	4.56259	4.49956	-1.0749	-0.242587	1.83625	5.14351	10.1984	5.51236	4.87832
347902	AMIGO2	3.87753	4.80911	3.24486	3.28255	0.541619	3.16571	4.36217	5.35575	4.37295	3.91572	5.72483
9096	TBX18	3.86792	3.77007	9.57932	1.94937	-4.542	-2.1964	0.106915	9.40514	4.45943	8.7211	7.42626
56992	KIF15	3.86022	1.53842	3.88427	2.86074	0.980891	2.5025	4.5562	3.28824	9.93369	6.71847	2.3388
28965	SLC27A6	3.8597	5.12928	6.30378	7.55459	-2.14202	0	-3.70044	6.72792	4.45943	7.90689	6.35755
2118	ETV4	3.84582	3.64142	5.13157	1.39164	0.395929	2.4506	-4.70044	10.0389	4.97053	5.25084	9.88722
1869	E2F1	3.84509	3.05063	5.16658	3.32992	-1.30166	1.60666	2.97728	3.77672	6.39434	9.37069	4.07973
3248	HPGD	3.84273	6.21054	3.95258	4.93682	-0.516698	2.64232	6.01473	2.90942	5.84985	2.8842	3.54349
285386	TPRG1	3.84011	7.2854	6.30378	5.97728	-1.75673	-5.93074	4.85798	6.62936	0	7.3837	7.65105
54097	FAM3B	3.83117	5.96671	5.4151	3.39276	0.673519	1.116	4.28044	4.75112	5.46281	2.36496	4.88825
151354	FAM84A	3.82835	3.93703	4.12559	3.7722	0.864553	4.40606	4.78219	3.81607	4.52551	4.62644	3.42784
55689	YEATS2	3.82381	3.77007	2.1964	6.50779	1.19094	0.326651	-1.47805	6.98868	6.9542	7.32193	4.45943
9232	PTTG1	3.80211	3.59694	4.91121	2.4135	1.12689	1.49218	2.80203	3.88804	6.14454	6.03072	5.61506
283212	KLHL35	3.79915	2.77761	0.854802	2.98736	-0.850253	1.65208	7.31288	7.06609	5.69285	8.35755	2.14048
94234	FOXQ1	3.79813	3.74875	3.63878	3.40592	1.46358	5.75344	5.308	3.61178	3.16917	3.55884	4.32305
54845	ESRP1	3.79163	4.39428	4.99423	2.29149	0.423885	3.86521	3.43229	4.1592	5.13942	4.20652	5.00976
7941	PLA2G7	3.77735	2.47393	3.56478	2.89691	-0.960687	-3.84918	4.29232	10.1046	7.50697	9.95128	1.79256
55040	EPN3	3.76751	4.38325	2.97105	2.83127	0.770808	4.20341	4.14223	2.77726	6.46228	3.60995	5.52356
26298	EHF	3.75597	4.1528	4.6605	1.72716	1.22087	2.1148	3.5573	5.06146	5.50912	4.60517	4.95055
1476	CSTB	3.74628	4.71044	4.23389	4.54483	0.90584	2.88316	3.01216	4.58031	5.58844	3.46723	3.53652
201294	UNC13D	3.73847	5.16068	5.34301	4.74057	-1.55767	-2.10517	5.48191	4.66816	5.23863	2.00213	8.41242
9610	RIN1	3.73844	3.35614	4.01866	3.04541	0	0.25488	8.55075	3.30535	2.07039	7.82018	4.96263
7643	ZNF90	3.73359	4.18587	3.75423	3.86907	1.21564	1.72979	3.50469	6.47532	4.60201	3.57722	4.42203
7127	TNFAIP2	3.73032	4.72419	4.37482	3.69632	-0.214433	1.06904	3.93362	5.57147	4.19298	4.96621	4.98903
50506	DUOX2	3.69004	5.56157	3.94289	4.80162	-1.80339	4.0922	1.95491	8.66663	3.69488	4.5855	1.40358
2001	ELF5	3.67891	5.3322	3.69414	0.93546	-2.44478	8.94544	2.19114	1.00554	9.62205	5.02066	2.48727
83886	PRSS27	3.67482	3.21501	1.32193	6.88264	0	-6.26679	6.65821	6.98868	8.51175	5.67243	3.76429
5468	PPARG	3.66428	4.29866	3.6157	4.1285	0.808207	3.3011	3.34498	3.86659	5.27659	3.49185	4.51061
148170	CDC42EP5	3.65966	4.86838	4.47515	3.71093	1.02703	0.788553	4.17895	4.20224	4.31808	4.79949	4.22777
5029	P2RY2	3.6592	2.28771	4.48829	4.93836	1.62882	0.478654	2.49206	8.65105	4.95194	4.93279	1.74235
80328	ULBP2	3.65551	5.35588	5.3634	5.5429	1.53842	1.34792	-0.378512	2.3261	5.18866	2.51785	7.75246
1474	CST6	3.65005	2.0497	5.42962	5.34777	-1.40551	-0.244887	1.04231	10.2456	2.34014	5.29646	6.39933
55612	FERMT1	3.64818	4.56309	4.94814	4.23967	1.44384	3.33932	1.68583	3.16745	4.08027	3.76701	5.24718
401647	GOLGA7B	3.6456	6.58496	6.06609	4.79998	-1.6845	-2.4361	4.85798	8.92778	-5.08746	6.67243	7.75489
64105	CENPK	3.64318	3.24616	4.02274	3.45842	0.920566	1.0215	4.16457	3.51226	5.18392	6.5982	4.30342
3833	KIFC1	3.63899	2.28096	4.0322	3.2075	2.83422	2.65109	2.35267	4.57801	5.07571	6.15209	3.22542
338645	LUZP2	3.63894	5.00155	5.37504	6.61471	-0.578173	3.96764	-1.19265	5.12928	2	5.65491	4.41709
284294	LOC284294	3.63423	3.35199	2.27417	9.83447	1.18458	5.08951	0.89194	4.69295	-0.496676	4.16018	5.35915
147495	APCDD1	3.63094	4.44761	5.82443	2.87447	-0.521095	-1.22643	2.77138	3.21791	3.09849	4.96929	10.8533
9582	APOBEC3B	3.62459	2.95827	4.33985	3.51457	0.152003	0.609416	2.46949	3.48997	5.54805	10.102	3.06228
23120	ATP10B	3.6238	2.58496	2.51914	3.93325	-0.307935	2.39559	4.81538	5.23704	3.93289	7.50779	3.6199
5205	ATP8B1	3.61019	6.03526	3.39607	3.05739	0.168226	2.39658	2.9693	4.39121	4.39716	3.76294	5.52775
1404	HAPLN1	3.60884	3.72744	5.09452	3.76081	0.190943	5.89563	0.36257	4.66408	3.39941	4.90935	4.0836
3198	HOXA1	3.59981	3.57012	3.42403	4.62803	-0.70227	4.57184	4.20701	3.18526	6.06609	2.51873	4.52925
5794	PTPRH	3.59792	2.53842	4.40939	2.58496	-5.49185	4.3468	1.32193	9.84235	3.21299	7.03342	6.18081
55806	HR	3.595	3.90357	4.78572	2.61572	0.587213	2.05339	3.97434	3.24793	3.43063	8.86419	2.48727
389136	VGLL3	3.5942	4.74265	5.45667	2.92503	-0.439085	-0.269305	2.33246	4.85659	5.79855	5.55542	4.98299
3053	SERPIND1	3.59268	4.5325	4.01495	5.61471	-0.0995357	4.91698	0.106915	2.97863	2	5.50413	6.35755
7464	CORO2A	3.5889	5.30736	3.83519	3.87856	-0.456523	4.31479	3.7761	4.4393	2.66853	3.38171	4.74395
4001	LMNB1	3.58227	1.64245	9.95128	2.16993	1.31496	0.519778	1.56219	3.52356	4.22829	8.27469	2.63559
4070	TACSTD2	3.57591	3.98641	4.26431	3.03369	0.854375	1.85967	2.95905	4.56241	4.52191	4.30402	5.41327
673	BRAF	3.56606	3.26096	1.86129	3.15843	0.348895	2.11064	3.25539	2.11974	9.20701	8.61839	1.71989
55200	PLEKHG6	3.56335	4.58917	3.96379	3.43433	-0.305005	3.28773	4.31199	2.80233	4.48734	4.56259	4.49918
7348	UPK1B	3.55987	2.50951	4.80165	6.59881	-5.92745	5.75327	4.15185	6.21509	1.27898	4.91564	5.30134
3656	IRAK2	3.55525	4.09026	3.78321	3.70739	0.368585	3.69451	3.93769	5.30167	2.66544	4.47544	3.52834
83593	RASSF5	3.55109	4.27186	6.74483	2.92327	0.35883	0.247871	3.68433	4.58988	4.31689	4.91177	3.46139
83541	FAM110A	3.54961	5.78136	4.87377	3.37484	0.195839	2.46553	1.64335	4.54432	4.27029	4.19421	4.15265
8869	ST3GAL5	3.54267	5.49907	4.07604	2.44571	1.24534	2.34922	3.83757	2.07209	5.01107	4.65907	4.23154
51127	TRIM17	3.53991	4.04055	4.86212	2.27302	-2.51706	3.95842	7.00948	1.97461	8.42157	3.55695	1.81943
84283	TMEM79	3.53918	5.67684	4.21061	3.36361	0.428115	2.87385	2.78279	3.77182	5.08477	2.89271	4.30672
54997	TESC	3.53227	5.30285	4.39032	3.27597	1.36767	-2.67298	5.7288	2.54559	4.04151	5.02975	6.31318
5287	PIK3C2B	3.52961	4.98625	4.26959	1.16215	0.051696	1.87535	4.84973	4.47702	3.93374	4.42818	5.26243
7498	XDH	3.52673	2.73112	2.992	3.19821	1.36842	9.37287	3.14616	4.94769	0.839535	3.90576	2.76553
26986	PABPC1	3.50446	4.29743	4.34612	3.60118	0.0775458	1.77785	4.42248	3.17505	6.77744	2.94376	3.62578
81931	ZNF93	3.50415	4.31436	4.11	2.53261	0.507439	1.52863	2.15831	4.77708	5.56717	4.38304	5.16284
56164	STK31	3.50025	4.92396	6.59991	2.80023	-0.0981804	0.383329	7.65821	7.86419	-3.45943	6.18982	2.14048
342897	NCCRP1	3.49223	5.82844	5.62895	4.64117	-5.13906	4.66194	5.10528	-0.604328	7.4285	2.02461	5.34682
113802	HENMT1	3.48567	3.44087	3.69116	3.02237	0.73596	0.877613	4.76671	2.80206	5.56257	5.11013	4.84728
5366	PMAIP1	3.47903	4.45182	3.46574	0.866375	0.480253	-0.550513	4.75949	3.34551	3.00273	4.47707	10.4919
65009	NDRG4	3.47186	3.35583	4.13107	3.34139	3.21044	1.51115	4.59889	3.57443	4.75899	2.77695	3.45943
983	CDK1	3.47133	2.45131	4.31536	1.86638	2.34088	1.66928	2.56689	2.37705	6.32193	5.42951	5.37468
11173	ADAMTS7	3.46552	3.47805	8.69	4.22948	1.04114	1.339	-0.440573	4.16046	1.3505	4.44956	6.35755
7093	TLL2	3.46297	0.842459	7.45943	8.633	-4.52356	-4.9542	2.24207	8.79766	2.8625	6.56986	6.70044
89822	KCNK17	3.45934	7.02237	7.06609	7.04439	-4.52356	-7.10852	0.106915	6.52356	5.67243	6.18982	6.59991
6275	S100A4	3.4529	2.86006	6.67066	2.33376	-3.29341	3.82164	1.09934	3.224	7.0357	6.91136	3.86587
7351	UCP2	3.44582	5.04599	4.52885	4.56945	-1.37703	-0.408022	2.29111	4.96859	6.4183	3.42121	4.99973
1001	CDH3	3.44192	2.2704	4.44294	2.76393	1.08449	0.842747	2.42196	4.01998	3.65931	2.38502	10.5285
6911	TBX6	3.43455	3.92866	3.08265	3.87334	-0.499102	1.22239	2.14923	8.98868	4.72322	3.93594	2.94044
84879	MFSD2A	3.42503	4.2585	5.05819	6.2962	1.96599	1.27347	2.91387	2.41559	1.93504	3.47805	4.65535
171177	RHOV	3.42376	1.89049	4.8548	2.0407	-3.03242	2.38112	5.29862	5.24467	5.38137	3.93256	6.24569
861	RUNX1	3.40927	4.84148	4.36589	2.94459	0.792185	1.05954	3.47596	5.30601	1.85968	5.69554	3.75181
11123	RCAN3	3.40795	2.47805	3.26053	7.44294	1.926	-2.09245	2.32193	3.31342	8.77479	4.4133	2.24101
1812	DRD1	3.40403	7.11894	5.61471	-3.80735	-6.91886	4.02333	-3.70044	6.52356	11.1662	7.9542	6.06609
9671	WSCD2	3.39639	3.68482	5.33985	2.77501	0.15775	-1.88982	0	5.10729	6.57812	4.7271	7.48382
8821	INPP4B	3.39036	3.80343	3.54998	3.36106	1.40671	3	2.337	3.84772	3.94581	4.07566	4.57629
10848	PPP1R13L	3.38589	4.56108	4.76711	3.50347	0.466072	1.67773	3.55241	3.96624	3.59431	3.35598	4.41448
81031	SLC2A10	3.38477	5.2994	3.996	1.64997	0.67976	1.85919	3.02143	3.50087	4.82958	4.68672	4.32475
10974	C10orf116	3.38451	4.44518	4.12318	2.4134	0.121824	2.58599	4.24908	2.95994	5.1568	2.53454	5.2552
1663	DDX11	3.38252	8.11894	3.23947	3.18107	0.0843922	-1.34994	2.70736	8.28077	4.15987	2.68337	2.71989
79977	GRHL2	3.37498	3.03513	4.80955	2.21194	1.1325	2	2.93666	6.35632	5.11958	3.16595	2.98221
171392	ZNF675	3.37483	4.70352	3.06324	2.24631	1.09954	1.58802	4.19317	3.56166	4.26271	4.37281	4.65737
1104	RCC1	3.37169	4.76447	3.97667	2.66757	0.473332	0.652077	3.72857	3.53222	5.21848	3.81812	4.88543
9170	LPAR2	3.37024	4.37061	4.86842	1.513	0.996905	-0.689475	3.35075	5.44829	3.76646	4.52759	5.54986
201501	ZBTB7C	3.36887	6.89568	2.77761	2.43552	0.169222	2.346	2.49185	4.59674	2.20436	4.97904	4.79267
72	ACTG2	3.36614	1.11296	6.30581	2.86947	-7.41221	-1.66063	0.215013	9.47776	3.05491	9.97893	9.71939
648791	PPP1R3G	3.34872	1.93357	6.30378	2.74935	0.537373	2.83371	2.50696	3.73419	3.93289	5.85798	3.09741
23612	PHLDA3	3.33472	3.10099	4.13999	3.89448	0.841131	0.980012	3.9222	4.47422	4.2978	3.86137	3.83497
2013	EMP2	3.3145	4.42614	3.21882	2.4722	-1.53045	3.42508	4.28668	3.32771	4.44637	5.11768	3.95474
80131	LRRC8E	3.31381	2.83188	2.92283	3.37084	1.29123	0.742349	7.02237	1.71329	3.82543	5.16993	4.24793
29089	UBE2T	3.31319	2.91395	4.21198	2.84549	1.31623	1.70128	3.40687	2.84774	5.12797	4.9913	3.76907
828	CAPS	3.30775	3.48019	3.71292	3.4389	-0.633192	2.59296	3.60837	3.62984	5.17644	3.25395	4.81714
130574	LYPD6	3.29829	3.11058	2.19292	1.41504	1.73958	5.55576	4.85271	2.56791	4.79312	3.42853	3.32673
11322	TMC6	3.28968	4.96477	5.47032	2.9299	-0.685725	-0.100883	3.42565	4.66879	4.25257	4.46498	3.50646
100188947	LOC100188947	3.2874	3.32697	4.14415	4.84038	0.3389	2.98577	3.44228	1.97571	4.21314	2.88384	4.72287
90246	LOC90246	3.28729	10.2877	5.01866	1.98751	0.478654	1.06926	3.61244	0.678072	2.24462	4.20645	3.28951
164668	APOBEC3H	3.27938	6.93074	2.71882	6.61471	0.27208	-1.48543	1.85415	2.25322	4.31536	3.4133	5.90689
9928	KIF14	3.2719	3.47805	5.08392	1.46395	0	2.20776	2.02237	1.50901	5.45346	5.00864	6.49185
151507	MSL3P1	3.26994	4.7044	4.54174	2.83583	0.501153	0.0117293	2.02018	2.59538	8.42206	2.53605	4.53092
79682	MLF1IP	3.26272	3.14731	2.48975	3.24793	1.9896	1.55961	4.03258	3.59418	4.06258	4.30402	4.19967
9055	PRC1	3.2558	2.4441	3.7191	3.5429	0.853779	0.661706	3.11974	2.58033	7.20857	4.18526	4.24249
22914	KLRK1	3.2456	7.82018	1.6009	2.52572	1.23897	-2.70044	2.6746	1.30166	5.45943	3.68326	8.85175
352887	GYG2P1	3.2392	2.11548	3.26679	2.61369	0.873308	2.38565	4.45943	1.66034	4.34925	3.37346	7.29462
57121	LPAR5	3.23392	3.30675	5.94154	4.07904	-1.0183	0.207958	3.58124	4.51994	4.71425	3.36729	3.63954
113115	FAM54A	3.22756	3.31159	3.50779	2.01668	0.0931094	1.68867	3.99525	1.71329	4.47362	2.71741	8.75822
672	BRCA1	3.22646	2.1964	2.60023	2.02466	-0.263034	1.23955	1.94251	3.54667	9.76155	4.96809	4.24793
84959	UBASH3B	3.21331	4.49929	5.30226	5.54614	-0.841935	1.96768	-0.164387	5.57289	1.85735	4.79241	3.60137
10733	PLK4	3.21054	2.30812	2.26459	3.33191	-0.0874628	1.12493	8.16993	3.62226	5.02007	3.66588	2.68513
9401	RECQL4	3.21025	1.85244	3.84465	1.18641	1.51937	0.811828	0.957772	3.33424	9.94398	5.89202	2.75974
221914	GPC2	3.20642	2.53827	3.72639	3.81128	0.569984	3.07109	2.76613	3.53478	3.86661	5.19572	2.984
57801	HES4	3.20079	5.63255	4.61358	2.45567	0.35774	1.70327	2.81549	3.85898	3.00092	1.91995	5.64978
2969	GTF2I	3.20076	7.64386	2.10154	6.80735	1.62963	0.258533	2.88452	6.98868	2.18587	2.40808	-0.900464
196	AHR	3.20071	3.28492	3.39365	3.63185	1.06967	2.01978	4.22896	3.77551	3.05814	4.06033	3.48428
374918	IGFL1	3.20039	0	2.26053	4.39232	-8.04439	7.68463	6.24012	6.62936	6.34953	0	6.49185
5916	RARG	3.19774	4.56491	3.61298	2.75824	-0.49181	0.97229	3.43753	3.22318	5.10006	4.48913	4.31088
10309	CCNO	3.19429	3.33768	3.04703	2.22592	0.428133	3.20209	2.77922	5.24475	4.0027	4.37314	3.30223
80346	REEP4	3.19119	3.22959	3.8071	3.68403	-0.010613	2.24501	4.14011	4.16424	4.91948	3.93691	1.79607
57636	ARHGAP23	3.18609	4.53369	3.52644	2.8907	-0.263377	2.73631	3.10022	3.88009	3.04702	3.76648	4.64332
90226	UCN2	3.17884	-0.267284	11.4476	4.29391	-0.460841	0.768458	-5.70044	8.0809	1.09849	9.75822	2.76939
101	ADAM8	3.17229	4.8038	4.91107	3.34176	-1.91299	0.884665	2.82925	3.97417	4.38956	4.00395	4.4977
6714	SRC	3.16954	4.2525	3.65411	2.57867	0.226389	1.42752	2.84987	4.03458	4.52078	3.33634	4.81461
2625	GATA3	3.15884	4.338	2.99644	3.52414	0.24978	3.16023	2.98844	2.37651	5.28637	3.06265	3.60587
3486	IGFBP3	3.15833	3.09715	2.76651	1.44781	0.927282	5.38239	4.26219	2.50891	5.0889	2.07261	4.02953
151056	PLB1	3.15542	2.85275	5.55714	4.63302	-0.393976	-3.33568	1.96857	11.128	2.49825	5.11654	1.52962
6665	SOX15	3.15329	5.40163	4.25243	5.4144	0.759954	4.06458	0.903324	3.20209	-0.160465	3.24987	4.44508
6282	S100A11	3.15105	2.8267	4.16549	3.69646	0.889589	3.33358	2.99152	3.78469	2.55246	3.68494	3.58506
283987	C17orf28	3.1467	4.57651	2.96713	2.51096	0.131883	1.64109	3.298	3.49549	4.99211	3.65025	4.20357
23682	RAB38	3.14431	3.23459	2.226	4.3649	1.09911	3.65704	3.14246	3.80169	3.77462	3.26534	2.87738
54742	LY6K	3.14313	1.66367	6.36996	0.880853	0.232016	1.68029	4.06041	10.0485	1.54762	2.50986	2.43812
3965	LGALS9	3.1388	3.66913	2.92283	0.878985	0.597674	-0.803199	7.70736	2.93681	5.16993	1.63941	6.66909
430	ASCL2	3.13567	9.34651	2.10154	-0.660794	-1.87023	0.582544	2.54115	2.04134	9.51175	4.02066	3.74226
10279	PRSS16	3.12508	4.63459	3.22131	3.1326	0.811965	1.00093	3.00836	3.29472	3.75077	3.68672	4.70884
29923	C7orf68	3.12388	2.41804	2.32573	4.58229	2.99272	3.3433	3.57389	3.14501	4.25717	2.74447	1.85619
57111	RAB25	3.1209	3.38169	4.23533	1.95164	0.436659	3.58689	2.64005	3.5627	4.21818	2.81858	4.37726
2000	ELF4	3.11725	3.73039	4.65282	2.68005	0.300029	1.86028	3.21398	3.22324	3.14321	3.6746	4.6939
130497	OSR1	3.11212	5.14393	6.40939	3.24793	1.60239	1.65006	0.152003	-0.893085	3.1883	8.47978	2.14048
5521	PPP2R2B	3.10912	6.72012	2.39348	2.63097	0.275454	2.36995	1.75132	2.73419	1.08246	4.938	6.1952
4320	MMP11	3.1024	-0.633461	3.97199	4.98558	0.925999	1.46908	0.550197	3.5424	9.55267	4.54924	2.11028
5507	PPP1R3C	3.09913	2.6649	4.7565	2.81592	-1.6973	-1.31707	2.81042	5.34941	6.43801	3.8662	5.30432
1951	CELSR3	3.09748	3.44718	2.60486	2.67557	-0.389947	3.26459	-0.893085	5.02773	5.54822	4.79159	4.89812
51703	ACSL5	3.09652	4.18251	2.6467	3.58777	0.20363	1.88445	4.41046	2.6664	2.68655	4.12684	4.56991
677842	SNORA76	3.09514	1.49411	4.64962	3.24793	2.14166	0.563901	2.31597	5.31768	2.88115	4.63505	3.7044
10331	B3GNT3	3.08779	4.40243	2.96926	2.39432	-0.0664516	3.87296	2.90689	3.35526	2.61905	2.56501	5.85921
29108	PYCARD	3.08452	7.3386	5.43552	1.03387	-0.658798	-2.2906	4.34577	5.00105	3.17612	3.04809	4.41561
10184	LHFPL2	3.08019	4.62059	4.16224	2.43878	0.547047	-0.49017	4.42086	3.62471	4.31892	3.48653	3.67243
554202	LOC554202	3.06774	6.37923	4.55524	6.42398	2.36268	-8.14466	-6.2854	6.51367	4.82604	7.2925	6.7541
3397	ID1	3.06576	5.06563	4.15849	1.0477	0.479602	0.926649	4.39609	1.66073	4.14114	3.38597	5.3956
27071	DAPP1	3.06568	4.42771	3.24823	3.03711	0.195067	0.881432	4.01971	4.39642	1.40439	4.62125	4.42547
27074	LAMP3	3.06463	1.6749	5.22668	1.89691	0.574749	0.376091	3.62936	3.52177	3.25123	2.55212	7.94251
113452	TMEM54	3.06371	3.38482	4.31002	3.33203	1.31154	2.0842	2.20414	2.8842	3.51966	3.49438	4.11208
79905	TMC7	3.06364	4.16852	3.19265	3.47897	0.466714	2.69443	2.86984	0.520111	5.24958	4.58958	3.40599
23624	CBLC	3.06347	4.83188	4.25049	2.84549	-0.442269	3.87094	2.30039	0.878255	4.87823	3.44901	3.77224
79180	EFHD2	3.06231	4.17139	3.71328	3.66062	-0.0290235	0.63304	3.37202	4.48324	4.07199	3.68195	2.86456
89958	C9orf140	3.05959	3.63559	2.13386	2	-0.0995357	1.72757	0.106915	2.5502	9.43671	4.86561	4.23897
83461	CDCA3	3.05342	2.1177	3.42269	2.64186	1.24961	1.73517	1.82753	2.24793	6.82597	4.78533	3.68038
148213	ZNF681	3.03833	2.89059	3.77344	2.34832	0.404949	1.76741	4.00812	4.57177	4.39498	4.53706	1.68669
11339	OIP5	3.03655	1.72698	2.53119	2.29912	-0.661198	1.97894	2.43463	7.06609	5.13822	4.99653	2.85505
7074	TIAM1	3.03374	4.22491	3.43769	1.89779	-0.663797	2.05578	3.8232	2.48915	4.1849	4.55128	4.33646
150726	FBXO41	3.03364	4.17895	3.69682	4.27886	-0.0837819	0.832388	2.07371	4.29728	4.31689	3.39654	3.34873
1050	CEBPA	3.03242	4.60011	4.44137	2.20723	-1.44212	1.59742	3.67323	1.94532	6.00547	3.47282	3.8233
6276	S100A5	3.03041	1.33	3.87101	2.06326	0.745427	3.99082	4.63356	2.51761	3.28195	4.79241	3.078
1844	DUSP2	3.03033	8.0287	2.56452	1.99672	1.11634	-1.42485	4.34821	0.0544478	4.3236	5.732	3.56359
64919	BCL11B	3.01315	2.88362	2.92923	1.95524	1.5833	-0.410788	2.21277	3.86158	3.06736	4.44931	7.59991
100141515	C17orf99	3.01079	5.12928	3.60486	7.44294	-5.49185	-1.66742	-0.36995	3.25239	4.45943	6.32193	7.42626
285	ANGPT2	3.00938	3.65271	5.22561	2.57679	1.1872	-0.437029	0.431235	3.15883	4.64636	6.51691	3.13516
58480	RHOU	3.0085	3.35002	3.3766	4.28783	-0.0614975	1.43955	2.82501	2.75626	5.00616	3.51278	3.59229
23255	CCDC165	3.00809	3.58219	3.54648	5.74681	0.0785585	3.05569	0.62457	4.17865	2.02209	3.96905	3.27679
115908	CTHRC1	3.00711	7.44294	3.60245	1.84938	-2.01516	-3.12353	1.02237	7.98868	4.59018	5.78005	2.93377
222223	KIAA1324L	3.00415	1.28337	3.62419	3.22931	2.64806	1.54384	4.3051	3.28919	3.67488	4.18098	2.26257
51751	HIGD1B	2.99478	3.05482	2.87723	0.854802	0.197412	1.27167	-0.956057	3.13804	7.99435	5.62715	5.88839
134957	STXBP5	2.99239	9.13955	5.49185	2.46307	1.17319	0.252886	2.21551	1.64446	1.8985	3.13245	2.51245
5603	MAPK13	2.99036	4.65958	3.69622	3.39844	0.929408	0.864313	3.20899	3.11974	2.8469	2.78385	4.39621
124930	ANKRD13B	2.99005	2.37168	4.04924	0.722466	-0.328054	1.73938	1.37737	8.3443	3.77982	3.7038	4.14048
388610	TRNP1	2.98942	5.48732	3.10978	4.12898	-1.13372	0.135908	-0.77259	4.43339	4.59486	3.44252	6.46779
400804	C1orf140	2.98694	4.93636	4.50779	2.63584	-0.310894	-0.507484	3.24207	5.31768	7.18982	1.41079	1.44746
7517	XRCC3	2.9843	3.85218	3.04864	2.08223	0.177937	0.812568	3.14393	3.76971	4.28626	5.30616	3.36333
79850	FAM57A	2.98198	2.94051	4.54779	4.34218	0.193661	1.76113	2.45573	4.08885	3.9224	4.45943	1.10806
113026	PLCD3	2.98145	4.12383	4.65868	3.4687	1.21979	-0.583407	2.22919	3.89492	3.28068	3.58968	3.93248
4885	NPTX2	2.979	3.78136	3.99624	2.84491	-2.3443	0.622986	1.17834	7.67948	3.59018	4.60562	3.83519
440585	FAM183A	2.97819	3.54772	4.3294	1.74935	1.27025	1.34651	2.03543	3.73383	4.41616	2.91479	4.43841
130576	LYPD6B	2.96997	2.64948	1.76743	0.890962	0.748362	6.49369	3.44142	1.74389	5.16915	3.79532	3
79098	C1orf116	2.96552	2.48903	3.38164	2.91079	0.187174	4.1109	2.5374	4.64706	2.07374	3.60809	3.70934
54020	SLC37A1	2.96247	3.40916	3.98219	2.16298	0.234529	1.85369	3.03419	3.74024	3.63377	2.88153	4.6924
6277	S100A6	2.95424	4.20721	4.44579	1.69425	-0.706188	0.683389	2.95252	3.05817	4.54607	3.48694	5.17423
55240	STEAP3	2.94691	4.63433	4.20764	3.12599	-0.220521	1.44568	3.30721	3.88721	2.71913	3.68329	2.67911
254531	LPCAT4	2.94401	4.45872	3.67329	2.48348	0.415304	0.831894	3.17572	2.78715	3.69754	3.3826	4.53435
3159	HMGA1	2.94359	2.4566	4.85874	3.39816	1.24179	2.72994	2.26765	4.60327	-0.0905819	4.64312	3.32723
55315	SLC29A3	2.94108	2.89669	2.76388	2.45033	1.17217	3.85328	4.21254	2.80047	3.68433	3.3922	2.1849
51514	DTL	2.94029	2.71945	3.98618	3.35796	1.21809	1.30933	2.44592	3.36257	3.6211	4.08833	3.29399
376267	RAB15	2.94006	5.08429	2.73936	3.10498	-0.215366	2.96015	3.5971	2.90999	2.74493	3.27302	3.20211
140683	C20orf70	2.93986	6.10852	2.38466	2.8625	0	2.22571	2.20271	3.73419	3.44414	3.90689	2.52925
6361	CCL17	2.93737	2.85244	3.52725	0.544321	0.485427	-1.00394	1.85086	4.66838	5.71049	6.65491	4.0836
4940	OAS3	2.93712	6.60651	3.53414	1.29902	0.534376	0.0452341	3.09599	2.91839	4.81631	1.50847	5.01273
9914	ATP2C2	2.93629	4.14593	3.10962	3.86295	-3.36257	2.55983	5.50085	4.16375	4.96756	2.96467	1.45031
81617	CAB39L	2.93235	3.58199	3.87533	2.12657	-0.306366	1.96463	3.89669	3.2039	4.40791	2.61471	3.95809
27075	TSPAN13	2.93031	3.4933	3.12897	3.05478	0.824523	1.24121	3.11452	3.75044	3.07285	4.25412	3.36842
4007	PRICKLE3	2.9293	3.5025	4.80955	2.30406	0.757542	2.88803	1.702	3.62358	2.93546	3.4357	3.3346
55578	FAM48A	2.92745	6.82018	5.16993	1.43182	2.47644	1.65635	1.08989	5.80735	1.11263	1.46895	2.24101
637	BID	2.91715	2.89634	4.02621	2.14757	0.64906	2.63485	1.7526	3.202	3.93125	3.73516	4.19648
10509	SEMA4B	2.91022	4.90196	4.78136	2.85112	1.41755	-0.0634842	1.38608	4.78681	1.67787	2.87893	4.48395
163351	GBP6	2.9083	1.61891	1.33787	3.68499	2.07236	0.718229	0.152003	4.23767	3.90689	4.99653	6.35755
6513	SLC2A1	2.90783	3.56227	2.39855	3.60211	1.21594	4.87985	2.69813	2.86696	2.97916	2.07953	2.79577
6405	SEMA3F	2.9067	3.92822	3.16573	3.01637	0.264338	2.6243	3.65715	3.2215	2.82024	2.89024	3.47895
23362	PSD3	2.9049	3.09922	3.40704	3.43023	0.707071	2.25108	4.00445	3.27163	1.75928	3.71584	3.4032
9641	IKBKE	2.90094	3.30794	4.45758	3.65686	1.52432	-0.34612	3.01264	4.37644	4.03977	2.70044	2.27955
26354	GNL3	2.90055	3.25084	4.49892	2.98953	0.731764	1.47111	3.57846	4.93381	2.21972	4.11099	1.22038
8139	GAN	2.90041	5.03814	2.28951	3.03076	-0.130961	2.9046	3.65821	2.31719	4.09849	2.77578	3.02237
401024	FSIP2	2.90038	3.21348	3.02615	3.25228	2.17295	2.6477	3.64089	1.88944	2.26096	5.82782	1.07215
4139	MARK1	2.89856	4.53233	4.55369	2.20163	0.73712	0.137504	2.06883	3.10405	3.82109	4.85136	2.97802
283248	RCOR2	2.88234	1.28605	3.76302	3.57909	-0.196692	4.10742	0.157541	3.40547	2.7829	4.79808	5.14048
9015	TAF1A	2.88201	2.9622	2.48113	1	1.18569	2.73954	0.884523	1.58496	1.58496	6.85798	7.53916
102	ADAM10	2.87832	2.61617	3.39504	3.22031	2.0318	1.56932	2.4849	3.38957	2.95979	3.22931	3.88698
2125	EVPL	2.87479	3.08686	2.713	2.14518	-0.221413	5.04645	3.00917	2.95367	3.75522	2.1772	4.08257
8714	ABCC3	2.87245	3.24997	3.91941	3.70555	0.609113	0.487156	0.646984	4.16296	2.64716	3.99043	5.30574
11177	BAZ1A	2.86777	4.307	3.75313	3.56144	0.895531	1.1714	3.63068	3.92559	1.22796	3.5556	2.64939
125965	COX6B2	2.86416	2.45713	3.06324	2.10362	-1.26762	1.46241	-0.429988	7.13955	2.23447	3.80735	8.07146
81620	CDT1	2.86156	1.27302	3.17673	4.42931	-0.0840643	1.67377	3.3505	2.97888	5.85906	3.69803	2.26034
50619	DEF6	2.8593	4.11182	3.88185	3.07303	-0.0257731	-1.66323	4.11917	3.30736	4.53273	4.05635	3.19967
64063	PRSS22	2.85795	3.39363	2.73603	2.85184	-1.11477	3.095	3.35677	3.49758	2.07067	2.53504	6.15771
9124	PDLIM1	2.85357	3.81445	4.17628	3.5226	-0.231626	-0.549769	2.24757	3.1318	3.7592	3.06205	5.60319
5836	PYGL	2.8533	4.6525	3.79181	3.07764	1.26742	1.49435	2.28273	2.51901	2.38783	4.03803	3.02165
51599	LSR	2.84993	3.73697	4.21382	2.07909	0.69238	1.4385	2.41187	2.97974	3.71265	2.7192	4.51508
10635	RAD51AP1	2.84891	2.77761	4.63421	2.80255	1.17834	1.88583	2.16993	2.57568	4.3346	3.98903	2.14136
5347	PLK1	2.84864	1.96919	3.87891	1.62431	1.39593	3.49008	2.56322	2.18526	4.23825	4.43655	2.70465
51291	GMIP	2.84601	3.88947	3.72098	2.9525	0.463765	0.565233	3.28363	3.81373	3.30666	3.46578	2.9984
653583	PHLDB3	2.84556	4.2866	4.52286	2.53842	-0.321478	-0.117099	3.48214	3.26754	4.76726	3.11398	2.91541
222584	FAM83B	2.84093	3.11548	4.68883	2.62936	0.807355	2.23589	2.90024	1.64669	4.2741	3.31879	2.79256
55089	SLC38A4	2.83704	3.95047	3.81646	4.96792	-0.237634	0.743225	-2.16789	4.44529	4.15571	4.88452	3.81229
57211	GPR126	2.83555	3.37116	5.10469	4.39894	-0.639063	-0.592768	1.68762	3.16935	4.38845	3.2229	4.24423
150696	PROM2	2.83401	3.85563	2.83054	2.29184	0.207144	3.12452	2.07174	3.24562	5.01289	2.91262	2.78754
11200	CHEK2	2.82019	2.92866	3.41226	3.62986	0.546802	1.18254	2.57665	3.05795	4.17414	3.50537	3.18763
55561	CDC42BPG	2.81598	2.58917	4.49185	3.02748	2.17319	0.877038	2.90163	2.93681	2.75077	4.27053	2.14136
399717	FLJ45983	2.81052	4.80529	3.62778	2.15359	0.65511	2.09954	2.61512	1.33721	5.35145	2.26748	3.19265
2589	GALNT1	2.80864	3.56598	1.71816	3.74461	1.89132	0.740746	1.39405	3.61392	3.03698	3.30272	5.07795
163486	DENND1B	2.80832	4.70044	2.40541	2.52572	2.12029	-0.841738	2.24207	2.4361	2.80735	3.62149	6.06609
55321	C20orf46	2.80807	3.47383	4.40281	2.92531	-0.545741	3.72104	-0.338416	2.47698	6.84206	1.80735	3.3155
4938	OAS1	2.80393	4.54512	4.01953	2.85812	0.419011	1.66023	2.89063	3.47369	3.74647	0.854659	3.57186
145781	GCOM1	2.79514	2.76074	2.43415	2.63629	0.538589	4.29797	3.43994	2.80887	3.7885	2.60632	2.64002
27242	TNFRSF21	2.79342	3.76997	2.56821	3.40073	0.861164	3.14101	2.56373	1.97532	2.93328	2.86359	3.85723
9416	DDX23	2.79194	1.78606	6.76818	6.80735	0.793549	-1.55254	2.24005	1.29235	1.20053	1.15754	7.42626
8482	SEMA7A	2.78935	3.35017	4.12982	3.21883	-1.08964	2.67419	0.453173	3.97199	2.59603	5.35823	3.23068
90522	YIF1B	2.78657	3.38413	3.19941	4.22239	1.25763	1.71931	1.6939	3.29515	3.20224	2.70895	3.18257
2146	EZH2	2.78416	3.31758	3.62146	1.22899	1.37367	0.377683	3.19941	2.80047	3.37327	5.09145	3.45763
3918	LAMC2	2.77989	3.79481	5.41268	2.41931	2.05151	-0.888627	-1.96806	5.20683	1.44294	4.66808	5.65941
123099	DEGS2	2.7788	3.2667	2.90033	1.79062	-0.0838396	2.55049	3.20367	1.49137	4.45185	3.83983	4.37697
92312	MEX3A	2.7724	2.03827	3.54903	3.14427	1.71916	3.26929	0.783447	3.59149	2.98706	4.43162	2.21036
65108	MARCKSL1	2.76399	3.9667	4.20672	2.15566	-1.2669	1.35135	2.00584	3.39951	3.591	3.82099	4.40901
4085	MAD2L1	2.75627	1.02452	2.71743	2.4284	1.96878	2.91095	2.1466	2.5744	4.2271	5.08991	2.47463
2192	FBLN1	2.75253	5.78042	3.08746	-0.674982	-4.21192	-1.42258	5.42959	4.22298	7.83293	5.05835	2.42307
3664	IRF6	2.75183	3.83188	2.86575	3.20656	-0.176367	1.93409	2.81177	2.79297	4.22001	2.24207	3.78952
113828	FAM83F	2.75176	2.86145	2.4021	3.10565	1.83877	1.78261	2.42196	2.29662	2.67775	2.52135	5.60935
9076	CLDN1	2.74602	3.2702	2.20506	1.78906	-0.109558	2.36209	3.17217	5.30384	2.15949	4.44841	2.85948
60489	APOBEC3G	2.7453	5.42665	3.07615	0.628253	-0.349228	-0.0418031	4.39535	0.548742	6.44073	3.75704	3.57112
84057	MND1	2.74245	1.05658	3.87447	1.35211	1.38773	0.902389	2.32193	3.16375	3.15785	5.21181	4.9959
63898	SH2D4A	2.74178	4.22731	3.50558	2.22263	0.802959	2.56361	2.40696	2.31593	3.21311	2.3215	3.83822
4082	MARCKS	2.74088	3.58257	3.19768	1.74773	0.837128	1.54808	3.29649	3.24349	2.90026	3.01353	4.04188
5820	PVT1	2.73946	9.52748	3.26053	2.46248	-0.526069	-0.15716	2.73419	1.44931	0	8.64386	0
891	CCNB1	2.73928	1.72247	3.01687	1.93046	1.29059	3.52541	2.08011	2.56672	4.01083	4.56713	2.68218
10278	EFS	2.7275	3.20654	3.29911	2.09697	-0.318049	0.706359	3.34558	3.06086	4.56934	3.94835	3.35996
4318	MMP9	2.72627	3.05063	3.39015	2.23147	-1.02018	-2.08773	4.815	1.22069	1.37702	4.33147	9.9542
10036	CHAF1A	2.7172	3.01264	4.1403	2.47897	0.822604	2.04636	1.28488	1.92445	4.02015	4.45943	2.98221
55191	NADSYN1	2.71359	3.96158	3.2548	3.71138	0.824767	2.39964	2.11556	3.28284	2.03376	2.67103	2.8805
890	CCNA2	2.71004	2.2984	3.56926	1.53155	1.0307	2.42561	2.43423	2.42239	3.62205	4.51776	3.24849
1033	CDKN3	2.70742	1.11894	3.46312	3.5034	1.01355	2.62764	1.41837	2.95496	3.47843	4.96989	2.52594
286527	TMSB15B	2.70673	1.98497	4.6368	2.99423	0.428334	1.26091	-1.29177	3.85003	4.13654	5.52736	3.5399
55034	MOCOS	2.70649	4.08655	3.27548	1.80735	1.67444	3.59904	0.157541	2.68914	2.61891	4.04836	3.10806
53820	DSCR6	2.70336	1.63814	3.60172	2.62475	0.671519	-0.643127	0.389743	2.82747	6.6379	2.57878	6.70673
53827	FXYD5	2.7017	4.41457	2.71661	2.71165	-1.29428	-1.3177	3.59425	1.58383	7.39743	2.89033	4.32036
30001	ERO1L	2.6984	3.59786	3.37572	3.15536	1.04996	1.23188	2.86339	2.93133	3.85798	2.18179	2.73871
285489	DOK7	2.6916	4.51865	4.10434	2.22081	0.346558	-1.02191	1.70571	2.43837	3.55325	3.14048	5.90972
221079	ARL5B	2.69078	4.16993	2.33787	2.25831	0.624961	1.0915	3.32193	2.82312	2.25376	4.83484	3.19162
899	CCNF	2.68943	3.04947	3.01067	3.67557	-0.170607	1.36024	2.26534	2.6249	6.19794	2.69944	2.18133
55466	DNAJA4	2.68171	4.22396	3.65883	2.71661	1.06961	0.695885	2.68922	2.67733	1.74305	3.1562	4.18641
8495	PPFIBP2	2.68112	3.99638	2.65978	2.79281	-0.367212	2.57268	3.94754	3.10149	3.14894	1.74927	3.20955
200634	KRTCAP3	2.6782	4.38128	5.22427	3.27988	0.184581	2.25409	3.57665	2.59538	-0.95109	2.29834	3.9386
83959	SLC4A11	2.67064	3.73882	5.07705	3.88108	-0.492458	1.1281	1.57001	4.33557	4.72599	0.842261	1.9
94122	SYTL5	2.66579	3.65271	6.02086	2.67303	-3.46864	0.334419	4.09476	4.57665	0.52166	1.93183	6.32064
26154	ABCA12	2.66105	1.65025	3.66297	7.75489	0	-1.9642	-6.02237	8.13955	2.77106	4.91795	5.70044
54847	SIDT1	2.65296	2.82961	1.7849	1.57851	-0.083773	2.41995	3.44584	2.60517	4.88158	3.86371	3.20409
5990	RFX2	2.64641	3.1565	6.18982	0.784987	-1.47999	0.0170735	2.848	3.59202	4.26849	7.03342	0.0537713
51700	CYB5R2	2.64155	3.97781	2.589	2.42925	0.873788	1.63907	4.12711	2.87712	2.30012	2.8122	2.79008
25797	QPCT	2.64138	3.76546	4.07948	4.38756	-0.453855	-3.7152	1.25058	5.26363	3.10992	3.98671	4.73952
80063	ATF7IP2	2.64068	1.91861	3.29824	2.80446	1.72514	3.37161	1.91553	2.85159	3.0799	4.30508	1.1366
2069	EREG	2.63542	0	6.84549	3.80266	-5.90689	1.43346	-4.70044	8.46352	-1.38606	10.5078	7.29462
162394	SLFN5	2.62837	3.15859	2.8679	0.617854	0.0218594	0.375182	-0.028289	9.40514	1.86942	3.47573	4.52034
219790	RTKN2	2.62451	1.86755	1.79141	2	2.20163	2.60646	1.45066	2.47449	3.50065	5.40475	2.94753
6280	S100A9	2.6245	0.880418	2.07491	2.09107	-3.53538	2.73259	3.69387	5.25588	4.8852	2.56501	5.60144
1999	ELF3	2.6235	3.38425	4.24029	2.24766	-0.559276	-0.133276	2.8023	5.46222	2.3025	3.36447	3.12389
643224	TUBBP5	2.62181	3.75304	7.6865	2.17239	0.511778	0.623852	-5.85798	3.73272	7.11894	2.57878	3.89812
79645	EFCAB1	2.6207	6.82018	-3.58496	0	-1.72062	-3.90689	0	9.32643	7.18982	8.18488	3.89812
51205	ACP6	2.62025	2.9841	1.87785	1.69541	0.631632	3.26434	1.95504	1.52416	3.17006	6.67243	2.4275
26509	MYOF	2.61947	3.01645	2.99134	1.9722	-0.304145	-0.401363	3.91222	2.74375	3.59144	4.61076	4.06199
4065	LY75	2.61241	3.70296	4.21984	2.39154	0.657189	0.602356	2.14813	2.47404	2.14069	3.52034	4.26707
10312	TCIRG1	2.61227	4.19126	3.34947	2.09555	0.0200842	0.283772	3.64422	2.15193	4.59135	2.4696	3.32543
2817	GPC1	2.60628	3.67762	3.88881	3.08912	1.1253	0.429246	1.66202	3.72499	1.08689	3.31108	4.06774
151246	SGOL2	2.60541	1.57743	2.25067	1.53496	2.03953	2.01217	3.10046	1.73198	4.25927	4.89966	2.64797
8879	SGPL1	2.60503	3.56241	2.80044	2.85694	0.728726	0.258059	3.20899	2.7932	4.3043	2.88514	2.65205
2194	FASN	2.60011	2.04471	3.4237	3.36717	-0.608385	3.55495	1.88982	3.51145	4.15362	4.02557	0.638492
200424	TET3	2.5994	3.53435	2.66773	2.51605	0.982986	0.958745	3.05776	2.4185	3.42893	3.59555	2.83345
5355	PLP2	2.59882	3.80348	5.95752	1.40853	-0.711013	-0.664712	1.90854	3.45914	2.22505	3.44195	5.15974
2300	FOXL1	2.59566	3.11548	2.6368	1.48779	-4.10492	-0.67925	2.99048	1.11974	6.76818	8.7211	3.90122
999	CDH1	2.59346	2.35603	2.22925	3.06925	0.786669	3.44317	2.53242	3.05184	3.31675	2.72247	2.42674
23555	TSPAN15	2.59273	2	2.26643	1.76081	-2.05482	0.826935	3.33985	3.76308	2.56884	7.86419	3.59202
54677	CROT	2.58902	3.77633	2.70362	2.17677	0.306439	2.32076	2.66972	2.21104	3.35003	3.30062	3.07491
338692	ANKRD13D	2.58838	3.67284	3.00132	2.03935	-0.0963224	0.340039	2.85006	3.90007	2.93484	3.30069	3.94094
93164	HTR7P1	2.58636	3.28096	2.03833	0.599176	-0.393976	-0.0418202	2.71945	3.39569	7.62205	2.7425	3.90122
10765	KDM5B	2.58375	3.08295	3.27753	2.38262	1.28869	1.18375	2.3154	2.78054	2.87195	4.12229	2.5318
11221	DUSP10	2.58343	4.24616	2.76657	3.1565	0.316474	0.795141	-0.633872	7.46761	1.73383	3.58958	2.39635
201633	TIGIT	2.58305	0.280108	7.18982	-0.247093	-1.17632	-9.02237	0.678072	6.52356	6.32193	8.38802	6.89482
91523	FAM113B	2.57875	4.56106	3.66855	3.2938	0.264926	-0.449019	2.48997	2.53842	4.66391	3.09398	1.66192
92370	ACPL2	2.57548	4.42541	2.28233	2.30155	0.23804	2.48142	0.502238	4.05583	1.58399	3.16375	4.72027
6624	FSCN1	2.57156	2.4371	4.04681	2.41762	1.90252	2.06344	0.919246	4.87493	1.5394	4.13144	1.38305
5050	PAFAH1B3	2.57142	2.04963	2.9016	2.74748	0.667983	2.88868	2.04439	2.33628	3.46854	3.9128	2.6968
7766	ZNF223	2.57105	4.23325	2.95588	1.71215	1.97782	0.0730954	3.22754	2.5025	3.03953	2.73061	3.25809
200879	LIPH	2.57066	2.76155	2.82626	0.706464	1.01287	5.7077	2.13697	3.45269	3.43296	1.05445	2.61471
1364	CLDN4	2.56812	3.29112	1.63807	2.80023	-1.46647	2.19304	3.73215	3.50619	2.36582	2.97199	4.64909
389119	C3orf54	2.56798	2.20163	3.84868	2.16781	-0.433897	1.5639	1.82227	5.64275	2.91146	2.71577	3.23947
339366	ADAMTSL5	2.56768	2.28096	4.16993	1.98579	0.660097	0.607993	0.404842	7.90689	3.49957	2.09849	2.06228
6804	STX1A	2.56705	2.91041	3.76464	0.888355	2.59553	1.70274	1.57665	2.77942	2.31034	3.28065	3.8618
55010	C12orf48	2.56554	0.86755	3.16082	2.39164	1.66935	1.47865	2.07866	2.05889	5.46521	5.03427	1.45031
1382	CRABP2	2.56543	2.67356	3.5424	2.85741	-2.73969	2.06938	2.10191	0.157541	6.8403	4.89575	3.25571
55223	TRIM62	2.56503	3.63769	2.8365	1.64452	0.483049	1.71487	2.03221	2.85003	4.62279	1.5875	4.24113
6548	SLC9A1	2.56226	3.09501	2.67727	1.63472	1.89729	1.01014	3.18965	2.56566	3.72644	3.00876	2.81765
440689	HIST2H2BF	2.55966	5.28011	5.25802	1.2854	2.40139	1.86759	-0.825971	0.619396	5.59856	1.59968	2.51245
55655	NLRP2	2.55678	0.280108	6.51833	6.77598	4.23967	3.44944	4.75679	3.80735	2.48239	-0.349942	-6.39232
6187	RPS2	2.5442	2.8879	3.95424	2.44257	0.922458	1.04164	2.30992	2.32871	3.15639	2.89865	3.49947
27092	CACNG4	2.54398	3.5025	4.25214	0.485427	-1.08042	1.45317	3.31915	1.82312	5.09207	1.82834	4.76429
9052	GPRC5A	2.54365	2.39486	1.43932	0.916559	0.129714	4.45627	2.86058	4.18754	2.3294	3.22898	3.49326
4312	MMP1	2.53432	2.6118	4.57855	-0.159657	-4.01495	6.01599	-1.82852	1.50542	4.06651	7.93664	4.63144
4828	NMB	2.53134	3.13808	4.61646	1.69808	-0.0100888	2.93398	0.463188	4.43682	1.76448	2.59111	3.68126
55920	RCC2	2.52968	2.94609	2.57679	3.29937	0.850687	1.32128	2.74565	2.89862	2.15088	3.48933	3.01812
3898	LAD1	2.52683	1.81144	3.25854	3.86525	1.09259	2.24149	1.38125	3.52518	3.27765	2.30726	2.50765
120224	TMEM45B	2.52559	2.55292	3.90934	2.58623	-1.8776	3.05805	2.0803	3.27922	4.05305	2.34976	3.2646
85377	MICALL1	2.52363	3.48938	3.05097	3.17544	0.133387	1.62656	1.99067	2.57102	4.35058	2.29768	2.55063
22906	TRAK1	2.52337	3.09522	2.35943	2.21305	0.412897	2.07572	3.36886	3.3211	2.8194	2.98465	2.58334
11130	ZWINT	2.52291	1.46105	3.11807	2.78251	1.59495	-0.749887	1.66531	2.58496	5.50224	5.10611	2.16375
6273	S100A2	2.52253	1.3039	4.15008	6.16062	3.42823	1.53668	-2.73333	5.48104	-4.03737	5.60337	4.33204
57118	CAMK1D	2.52113	4.98381	1.03622	0.949016	0.131245	2.7014	2.46949	1.05445	0.536053	3.54226	7.80735
140700	SAMD10	2.50824	3.44684	3.06181	1.94204	0.70875	1.7217	2.66297	2.21042	3.22784	2.46649	3.63357
7678	ZNF124	2.50539	2.08153	3.8646	3.09516	2.45066	-0.371969	2.46949	2.57568	4.75256	4.27053	-0.134301
220	ALDH1A3	2.5016	2.36818	6.04071	2.18895	-1.97453	3.35581	-0.519374	5.30892	-0.871584	3.93488	5.18406
823	CAPN1	2.50003	3.96403	2.94275	2.07841	0.0262027	0.721154	2.86684	2.30485	2.75413	2.38499	4.95691
7005	TEAD3	2.49591	3.67646	3.28438	2.17429	-0.577691	1.2718	3.23873	2.39963	2.88319	2.85187	3.75647
51809	GALNT7	2.49588	3.92646	3.26973	2.03527	1.08433	0.550524	1.51485	3.12277	2.15903	2.74689	4.54896
7991	TUSC3	2.49511	2.72036	4.04514	2.80362	1.43393	0.108225	0.902676	1.80233	3.60602	4.61169	2.91709
140733	MACROD2	2.49462	3.42765	1.04935	4.16596	2.35534	-1.06044	-0.951816	4.37071	8.11853	1.05172	2.41918
170394	PWWP2B	2.49366	2.83038	3.62822	1.39742	0.244592	2.96347	0.921702	2.27809	3.50669	3.4169	3.74909
51203	NUSAP1	2.49172	0.635236	2.51552	2.53817	1.34496	2.29479	2.19159	2.2744	4.3014	4.5157	2.30544
3098	HK1	2.49047	3.52092	4.21965	1.72143	0.283068	0.0207976	2.5827	2.90052	4.48498	3.35737	1.81327
4171	MCM2	2.4896	0.713696	3.12982	2.01073	-0.144948	1.85117	1.40944	3.14673	4.9208	4.31915	3.53942
8638	OASL	2.48754	3.75861	0.625152	2.6612	-0.480626	-0.741631	0.736966	3.07435	9.39017	1.14426	4.70695
54972	TMEM132A	2.48722	1.39747	2.54941	1.59978	0.96422	2.2894	2.34676	2.97751	3.19725	3.93369	3.61667
10090	UST	2.48458	3.41923	3.30968	2.35796	-0.248298	0.679959	3.51194	1.97704	2.92765	4.13465	2.77596
56901	NDUFA4L2	2.48075	2.79624	4.31233	3.52261	-0.440146	2.20958	0.379274	1.56513	2.20095	5.23966	3.02187
9603	NFE2L3	2.47703	3.0728	3.82816	0.352106	0.803254	1.0628	1.74507	5.10208	2.48938	2.44399	3.87061
55120	FANCL	2.476	4.19944	4.4394	1.50696	0.704588	-0.673221	3.54465	2.97244	2.90495	2.52331	2.63753
442421	LOC442421	2.47366	2.33342	2.89077	1.74003	-0.897213	1.8663	3.84862	2.08964	3.21299	4.88264	2.76939
254102	EHBP1L1	2.4696	3.93346	4.62763	1.58117	0.12962	-0.688221	2.37596	4.11944	1.86724	3.42473	3.32493
6288	SAA1	2.46714	2.47805	6.30378	0	-3.90689	-3.62905	-4.24793	11.6931	3.35726	10.0042	2.61891
81615	TMEM163	2.46578	4.1187	3.09287	4.65772	-0.939298	3.40353	2.60334	1.70895	-1.18057	5.95151	1.24101
5792	PTPRF	2.46544	4.43686	3.7592	1.5405	-0.463511	1.45202	2.44928	2.80531	3.35506	2.83261	2.48704
116844	LRG1	2.45549	3.93357	2.64386	1.21022	-0.933658	2.78894	2.15131	0.176878	0.168642	4.27053	8.14466
113878	DTX2	2.45368	3.67756	2.65795	2.28608	0.14009	2.42131	2.36513	2.92114	3.5093	2.53335	2.02493
9962	SLC23A2	2.45343	3.39844	3.21598	2.39871	-0.141583	0.890087	2.04872	2.66527	5.09548	3.01482	1.94834
55809	TRERF1	2.44918	3.6123	2.73675	2.94774	0.78424	-0.0840752	3.84675	2.19889	2.89228	3.476	2.08092
51427	ZNF107	2.44795	2.52532	2.33551	1.97784	0.442166	1.66853	2.97167	2.85428	4.33529	3.50216	1.86673
2634	GBP2	2.44771	2.31282	3.81611	2.81832	0.0757694	0.854468	4.01073	3.5653	2.68882	2.74522	1.58956
66002	CYP4F12	2.44673	3.11118	2.33979	3.05266	-0.0519992	5.23976	3.31037	0.495875	3.12484	2.89263	0.952212
138649	ANKRD19P	2.4424	1.73697	2.66763	0.386183	0.910058	4.38611	2.08964	4.44322	2.78932	3.52838	1.4865
8718	TNFRSF25	2.44171	4.49951	3.56106	1.34477	0.0515303	-2.49946	2.13993	5.45058	3.98706	3.81979	2.06228
10256	CNKSR1	2.4413	1.88362	2.60184	3.47342	1.3041	3.13118	1.45985	2.85523	2.60261	2.65086	2.45031
8761	PABPC4	2.43914	3.09291	3.16469	1.58619	0.480585	2.21373	2.00243	1.16711	4.26509	2.35283	4.06581
1030	CDKN2B	2.43758	2.30666	5.04682	0.940761	-2.6612	-1.2909	3.52774	2.37724	1.59192	4.54806	7.98868
6357	CCL13	2.43675	2.12338	7.55459	6.71425	-6.37504	-7.25739	-4.24793	6.40939	7.03342	4.56109	7.85175
1577	CYP3A5	2.43243	3.38478	0.227806	9.81218	0.49304	-0.174774	3.53743	-1.33671	4.15295	3.26765	0.959923
51192	CKLF	2.43173	2.61978	2.56412	2.94632	-0.380207	0.030076	2.16196	5.07967	2.34009	3.39633	3.55913
84501	SPIRE2	2.42941	2.49401	2.54266	1.95756	-1.87885	4.37276	2.99084	4.20899	2.11687	3.20338	2.28585
79805	VASH2	2.4288	-0.065095	3.71897	2.44833	1.35245	-0.617081	1.91254	3.07039	4.15063	5.91783	2.39904
10228	STX6	2.4279	3.81795	3.19507	1.9474	0.821525	1.29835	1.92518	2.09046	3.16365	2.77949	3.23995
144501	KRT80	2.42634	1.35506	3.65573	2.1174	-0.94685	1.07495	3.27106	2.32193	3.18031	5.0026	3.23125
285203	C3orf64	2.42292	4.33999	3.71239	2.16113	0.863398	-0.607523	1.35098	4.0017	2.91218	2.342	3.153
7764	ZNF217	2.41743	3.57499	2.43211	2.22619	0.662771	0.958194	2.09353	3.00628	3.44339	2.41709	3.35979
57583	TMEM181	2.41599	2.83477	2.5494	4.12833	0.231698	1.70192	1.14384	4.18209	3.03211	2.09063	2.26509
100129075	C14orf33	2.41462	1.83354	2.48543	3.93908	0.589932	2.76296	2.83896	1.01465	4.3867	2.34832	1.94667
9127	P2RX6	2.41066	2.83954	4.43185	4.26878	0.0528394	-1.91704	1.15571	4.76536	4.61176	2.69135	1.20645
6274	S100A3	2.4079	2.11974	2.87447	4.64386	2.59851	0.86507	0	3.64251	-1.61667	5.85798	3.09351
122786	FRMD6	2.40672	2.75114	3.14873	2.48951	-0.29958	1.85433	2.58595	3.50647	1.48025	4.51352	2.03693
3832	KIF11	2.40216	0.766328	3.26127	2.12276	1.23967	2.21579	1.84918	2.49043	4.28023	3.92709	1.86888
256987	SERINC5	2.39913	2.578	2.2697	2.717	0.0861777	1.53884	4.03756	2.60172	3.32461	2.77574	2.06192
5017	OVOL1	2.39907	2.09255	1.86316	4.35881	-0.0874917	3.7343	1.72276	3.25407	3.27999	2.59078	1.18181
9636	ISG15	2.39721	1.97707	3.47811	2.85505	2.0125	-2.1043	0.340944	4.68587	5.27758	1.23448	4.2148
58489	FAM108C1	2.39642	4.18507	3.4982	0.899237	0.549498	2.06045	1.3772	2.15852	3.73621	2.25568	3.24411
126070	ZNF440	2.39206	3.05387	2.97564	2.55277	0.345614	1.62782	3.53738	3.17251	1.97579	2.92275	1.75644
5954	RCN1	2.3899	2.22204	3.46391	1.63716	0.680096	1.41441	2.53194	3.13789	2.56753	3.56379	2.68028
1520	CTSS	2.38943	2.71591	2.739	1.79071	0.728362	-1.82742	4.13456	4.01582	1.90016	3.44931	4.24793
81622	UNC93B1	2.38808	4.1544	2.63235	1.8674	-0.373606	-0.124789	2.12821	3.21	4.90023	1.48045	4.00611
55784	MCTP2	2.38768	3.86439	3.16277	2.55277	0.689891	-0.398654	1.73361	3.48829	2.4536	3.9116	2.41856
1259	CNGA1	2.38422	2.3307	0.984058	1.84873	-0.554027	4.10675	1.64351	3.31894	2.21545	3.42717	4.52089
10626	TRIM16	2.38403	3.38714	2.55706	2.92125	-0.962767	2.66393	1.31836	2.88365	3.4457	2.39232	3.23362
54869	EPS8L1	2.38367	2.35341	2.17151	0.500483	-0.430634	0.626185	1.67938	6.50031	4.96929	1.66207	3.80471
401265	KLHL31	2.38163	3.54958	0.584963	2.87992	0.235955	1.77761	1.53051	2.93681	3.24345	4.80735	2.27009
285966	FAM115C	2.37796	1.70044	3.18587	2.08453	-1.02094	3.39593	5.14818	2.6909	3.03562	4.37102	-0.811928
347735	SERINC2	2.37734	3.96936	3.61419	2.18616	1.65546	1.07467	2.66745	2.40434	1.41452	1.75864	3.02859
50853	VILL	2.37662	3.9982	4.23208	3.78039	0.0643547	-1.41847	2.22328	3.4327	3.23355	2.74802	1.47207
134549	SHROOM1	2.37582	4.84499	2.20035	1.4181	-3.65614	1.71923	5.28138	1.85273	5.6583	2.90128	1.53797
51765	MST4	2.37562	3.68825	3.16784	2.38071	-0.392076	2.15286	1.07758	1.55187	3.01809	3.5439	3.56715
54407	SLC38A2	2.37508	3.25185	1.94895	3.021	1.29946	-0.0704554	3.98627	2.24702	3.27411	2.27657	2.51596
55357	TBC1D2	2.371	3.58704	1.71301	2.8299	0.318451	2.67857	2.73528	3.31702	1.99885	2.18239	2.34952
2591	GALNT3	2.36886	3.50448	2.24245	0.704817	0.383446	2.29286	2.811	2.99851	2.61779	2.08652	4.04675
642475	C8orf73	2.3667	2.36201	4.10504	0.560715	1.63227	1.50619	3.62149	4.12686	2.40323	1.56857	1.78069
127845	GOLT1A	2.36444	4.46901	3.86477	2.76155	0.211319	0.037281	2.02939	3.11974	2.72588	2.87402	1.55148
26502	NARF	2.36348	3.58976	2.66528	1.59064	1.09143	0.23701	2.6899	2.7132	2.20716	2.63007	4.22034
79784	MYH14	2.36107	3.03199	3.20145	2.23051	-0.110678	2.5041	2.93189	2.92885	3.36933	1.98258	1.54072
6491	STIL	2.36016	3.20163	2.86673	1.36377	0.63462	2.50095	0.589812	2.4848	3.74166	3.87233	2.34525
22994	AZI1	2.35862	3.20273	4.90126	1.0548	-0.650971	-1.30342	3.16781	3.62449	3.64477	3.67789	2.26679
2863	GPR39	2.35586	3.01351	2.43714	2.12433	2.50301	0.152352	2.16568	2.57347	1.35242	3.28204	3.95466
57182	ANKRD50	2.35391	4.27887	2.95316	2.37272	1.80156	1.6182	0.456753	2.84545	-0.501228	3.83975	3.87386
27338	UBE2S	2.35134	2.86502	3.01536	2.19502	0.215287	2.73011	2.06323	1.44835	2.64223	3.83654	2.5023
4323	MMP14	2.34734	3.15102	3.27232	3.05992	0.858152	-0.607924	2.04994	2.60595	2.55036	4.45375	2.0799
6659	SOX4	2.34725	2.19729	3.36883	1.98137	0.574354	1.32481	1.31315	3.2089	2.08976	4.55406	2.85993
3149	HMGB3	2.34491	2.62584	2.72639	1.37688	0.672346	1.90487	2.05711	1.33214	3.90758	3.57671	3.26925
10755	GIPC1	2.34336	2.9451	2.4991	2.30468	0.701978	1.62623	1.68867	1.88309	3.11102	3.10928	3.56442
80223	RAB11FIP1	2.34308	3.15473	2.81826	2.26078	-0.129033	2.15893	2.77861	2.15157	3.22973	2.43714	2.57007
79695	GALNT12	2.34092	3.55919	1.81845	2.4112	0.62995	3.07665	1.9284	3.78923	1.30639	1.32684	3.56288
27324	TOX3	2.33738	2.48428	1.75442	2.86408	1.25239	1.82116	2.62107	2.69179	3.41088	2.90653	1.56719
3797	KIF3C	2.33722	3.24353	4.16405	0.773846	0.430839	0.67653	1.21573	1.82823	2.29662	3.88634	4.85652
54531	MIER2	2.33676	3.81137	3.00729	1.32193	0.228965	0.809569	3.25756	1.35493	2.61372	2.26978	4.69249
56882	CDC42SE1	2.33165	3.77515	3.36595	2.98461	0.0431365	0.129246	2.34767	1.97271	2.58145	3.0136	3.10297
10220	GDF11	2.32182	2.68482	2.09077	2.12543	1.984	0.644238	2.1537	2.72811	2.85561	2.95151	3
170487	C20orf134	2.31884	3.51854	1.51658	2.90016	-1.08964	0.695607	2.85415	3.6455	1.99518	3.10535	4.04696
3161	HMMR	2.31878	1.30743	1.98071	2.33385	2.73215	2.18315	1.3407	1.1953	5.37366	3.66588	1.07498
7739	ZNF185	2.31676	2.97864	2.82019	2.57492	-0.136774	1.55887	3.17263	2.14321	2.68914	1.92354	3.4433
55276	PGM2	2.31574	3.01331	3.22492	2.48887	0.600094	1.03273	2.66078	2.02255	2.6511	3.17355	2.28951
9619	ABCG1	2.31404	3.42012	2.02336	1.00603	1.97516	0.982711	3.79572	3.07093	3.16978	1.16124	2.53535
100190939	LOC100190939	2.31367	2.75678	3.37947	1.00409	0.344509	1.17961	1.52317	3.00368	2.72044	2.57938	4.64563
2041	EPHA1	2.31218	1.19122	2.77754	1.77812	0.905003	3.92289	1.8881	2.39232	2.68284	3.3278	2.25596
79071	ELOVL6	2.31199	2.37587	2.01426	3.35866	-0.765902	0.657858	2.64896	3.0872	2.99638	3.73452	3.01209
3070	HELLS	2.31137	0.827163	3.24537	1.55856	0.179608	2.03604	1.78427	2.15287	4.39111	4.01479	2.92396
50943	FOXP3	2.31117	2.81714	4.28951	1.04915	0.584963	-1.75803	2.42196	3.40285	1.24793	5.44956	3.60666
348094	ANKDD1A	2.31104	3.3295	3.04217	4.29921	-3.01542	-0.664878	2.90689	1.68105	4.64923	4.70257	2.18004
8906	AP1G2	2.30423	3.64395	3.3781	2.42933	0.881443	-0.786001	2.39598	3.01651	2.58395	2.63389	2.86516
79818	ZNF552	2.30306	2.43947	3.40012	1.12283	-0.563732	2.45242	2.48534	3.29595	3.44379	2.23539	2.71899
54361	WNT4	2.30203	2.82716	4.08746	2.74746	-1.41721	-2.03582	1.25014	4.12686	4.36602	1.81359	5.25461
692072	SNORD5	2.29917	0.938599	2.08586	1.09672	0.915936	2.0686	2.96347	3.75641	4.21299	4.74664	0.206451
51155	HN1	2.29885	1.25554	2.94886	2.12008	0.621931	3.41529	0.935563	3.01965	1.58094	3.63514	3.45551
146712	B3GNTL1	2.29635	4.16993	1.69334	2.75571	-0.177396	0.453718	1.16636	2.18952	3.03148	4.09592	3.58496
80164	FLJ22184	2.29542	3.75899	1.77642	1.55866	-2.4441	1.87953	0.901635	3.30061	4.97375	4.79808	2.45066
51804	SIX4	2.28633	3.18488	0.524267	0.587617	0.852505	2.10088	3.29956	2.7425	2.3714	5.19967	2
285590	SH3PXD2B	2.28525	3.70044	3.01495	3.79998	-1.33703	0.588102	1.06274	3.64046	0.646363	2.24462	5.49185
84164	ASCC2	2.28066	3.20428	2.18823	2.655	0.0042105	2.45443	1.71889	1.69711	2.60761	3.34085	2.936
706	TSPO	2.27926	2.29894	2.29069	2.00461	0.716824	1.73765	2.65779	2.29637	3.17018	2.15568	3.46385
79969	ATAT1	2.27919	2.7373	3.02198	2.43888	1.1301	1.04164	2.18928	2.16944	1.94449	3.42657	2.6922
10460	TACC3	2.27613	1.23176	1.32346	1.11457	0.0239075	1.19072	1	1.82982	2.55631	4.20795	8.2828
89848	FCHSD1	2.27437	2.93566	2.48781	2.45999	0.941822	0.0858642	2	2.71244	3.64386	2.66588	2.81041
81539	SLC38A1	2.27304	2.29374	2.08268	1.51457	0.677715	1.40222	3.3887	2.30548	3.62834	2.64402	2.79293
79961	DENND2D	2.2726	1.72397	2.74708	3.82483	1.59713	1.70028	2.12542	3.43948	1.44673	3.55896	0.56217
113835	ZNF257	2.27093	2.58496	2.60486	0.456557	0.390915	1.29987	3.46525	1.77761	7.50779	2.62149	0
123036	TC2N	2.26878	2.73755	2.99198	2.0662	0.134885	-0.759287	2.37072	3.40556	2.66841	3.20718	3.8646
6484	ST3GAL4	2.26696	1.64815	4.35135	0.801804	1.4554	2.66705	2.8551	1.98566	3.44176	1.01203	2.45134
26586	CKAP2	2.26668	2.33053	2.69563	2.47003	0.995536	1.48658	1.38589	2.16233	3.61786	2.52301	2.99938
51351	ZNF117	2.26495	3.28925	1.97268	0.988345	0.654592	3.30391	3.84929	3.0571	1.57331	2.31872	1.64236
283229	EFCAB4A	2.26439	1.85034	3.7091	1.19155	-1.39288	2.52429	3.52801	2.79806	3.75109	3.89447	0.789867
286826	LIN9	2.26398	2.56009	1.76112	1.58496	0.674655	2.04879	0.971711	2.46395	4.15063	3.25143	3.17251
165679	C3orf57	2.26286	2.21531	0.84111	2.95682	0.462617	1.49958	3.70921	2.67591	2.01813	2.26214	3.98781
127943	FCRLB	2.26216	4.18488	0.936019	1.5174	-0.855924	2.52356	1.94976	2.7487	6.23098	0.19326	3.19301
587	BCAT2	2.26206	3.32706	1.87256	1.70355	-0.200796	1.94165	2.503	2.26881	3.95351	2.4915	2.75973
10535	RNASEH2A	2.26191	3.20163	1.91396	2.10362	0.179225	0.622393	0.382087	2.59538	6.08469	2.20899	3.32707
2274	FHL2	2.26147	4.25252	3.34101	0.705275	0.219767	-0.960451	2.32859	2.76298	3.06415	3.98381	2.91707
201158	FAM18B2	2.26137	4.21579	1.22556	1.11165	-0.142652	-1.074	0.82103	1.88779	3.98819	2.4357	8.14466
57089	ENTPD7	2.26026	2.47123	2.38666	1.9404	1.73915	1.63325	0.621174	2.62357	2.57774	3.60486	3.00457
57523	NYNRIN	2.2601	2.67999	3.54779	0.689071	-1.84575	0.335212	2.61445	1.76308	4.92765	3.68696	4.20256
928	CD9	2.25974	3.56164	2.38026	1.75299	-0.349597	2.25167	3.40584	1.74334	3.2216	1.53708	3.09256
2167	FABP4	2.25597	8.66806	-0.722162	0.918172	1.25317	-2.05579	-0.855281	7.1302	-1.18641	5.85042	3.55932
3265	HRAS	2.25084	4.72892	4.25609	0.904003	1.32654	-0.159038	2.20708	2.87982	2.17649	3.27431	0.914219
7226	TRPM2	2.25074	0.701477	5.1029	-0.43024	-1.38948	1.09479	3.68583	2.77761	3.48734	3.12928	4.34792
26499	PLEK2	2.24913	3.06831	2.28223	3.21636	0.826541	2.18809	2.86619	2.62744	0.381528	1.57737	3.45722
9050	PSTPIP2	2.24371	3.98751	2.3339	2.02466	0.0374747	-2.46713	0.152003	2.08964	3.90689	3.22239	7.14975
3553	IL1B	2.24302	3.13819	3.89077	2.86966	-2.51706	-2.28061	0.325191	10.4051	0.902703	4.18587	1.5103
51097	SCCPDH	2.24205	2.82963	2.86494	1.14062	-0.460782	2.80977	2.47699	1.21553	4.03256	2.78946	2.72174
387103	CENPW	2.24129	0.420332	4.15222	1.85076	0.76722	1.04451	0.59368	2.82166	3.49985	4.36528	2.89743
10116	FEM1B	2.24096	2.21759	2.91857	1.44652	0.334619	0.151278	2.94615	2.15116	2.40599	3.89724	3.94044
79990	PLEKHH3	2.23784	1.96805	2.50742	2.52569	0.98595	1.73275	2.18324	2.17905	2.88441	3.00692	2.40492
6790	AURKA	2.22462	0.556393	2.16541	2.12719	0.746243	2.83072	2.26442	2.49892	3.59885	3.09803	2.36002
8420	SNHG3	2.22302	2.64074	3.15233	2.3275	1.13314	0.341409	0.888225	2.30979	3.0601	3.13191	3.24505
84910	TMEM87B	2.22109	2.95808	2.49725	2.37444	0.705721	1.24009	2.90192	2.78079	1.6963	2.77529	2.28097
79156	PLEKHF1	2.22107	4.45154	3.46678	1.17284	-3.52031	0.857806	3.33085	2.61131	3.47843	2.35734	4.00415
100129842	ZNF737	2.21875	2.26803	2.98892	1.76145	0.375401	1.25095	2.34767	2.8053	3.41957	2.94063	2.02957
10743	RAI1	2.21779	4.096	3.47156	2.57272	0.15659	0.232081	2.32292	2.63421	3.15901	2.56878	0.964035
7371	UCK2	2.21561	2.29007	3.40939	2.54445	0.508194	1.02002	1.76405	2.84774	1.94035	3.89741	1.93445
2760	GM2A	2.2155	3.23121	2.41413	1.73562	0.507493	0.791019	1.61736	1.5671	4.2703	3.6286	2.39216
266722	HS6ST3	2.21269	6.33757	2.92263	5.13671	1.67945	4.21537	2.88685	-7.43463	3.20095	0.765014	2.41695
91120	ZNF682	2.21254	2.33703	2.90403	2.09792	-0.219087	0.909214	1.45313	3.45107	4.41343	3.51167	1.26696
126859	AXDND1	2.21038	-5.16993	6.50779	0	-1	3.82782	8.01903	0	6.81669	7.18982	-4.08746
84808	C1orf170	2.21003	2.9596	0.83399	2.0917	-0.0584167	2.36678	1.27462	1.17225	9.49586	1.62149	0.342392
64866	CDCP1	2.20864	3.75146	2.02221	2.77293	-0.168023	1.48554	1.65328	3.00099	1.93539	2.5967	3.03594
8635	RNASET2	2.20801	3.38416	3.04116	0.892125	0.750501	-0.92309	2.00512	3.97554	2.42824	2.10622	4.42016
57186	RALGAPA2	2.20586	2.76129	0.80122	1	-0.078712	3.078	2.04231	2.38215	3.7047	3.63582	2.7318
10188	TNK2	2.20548	2.63968	2.31419	2.40195	-0.826935	0.717407	3.52833	3.606	4.2205	3.36757	0.086089
6574	SLC20A1	2.20389	2.98369	1.28588	2.84679	-0.48295	1.67767	3.54602	1.9595	3.27633	2.1284	2.81758
57449	PLEKHG5	2.19992	3.19225	2.66935	1.45196	0.589258	-0.503556	2.16885	1.67807	4.61298	3.0889	3.05118
9957	HS3ST1	2.19965	1.70236	2.41617	2.45127	1.65946	-0.388766	1.13694	4.00266	0.0524508	4.34947	4.61453
151987	PPP4R2	2.19358	1.76155	1.77507	3.04041	1.82889	1.18442	1.30378	3.3714	2.76407	2.47079	2.43539
55227	LRRC1	2.19078	3.54571	1.91979	1.88191	0.284546	1.14331	1.75876	2.31579	2.03387	2.91387	4.11021
79034	C7orf26	2.18501	2.68761	2.92283	-2.44525	0.540568	0.220347	5.47698	0.869331	2.67525	2.22483	6.67756
80326	WNT10A	2.18178	1.63416	4.43142	0.537096	-0.755003	-1.57766	-0.589716	4.67917	2.05199	5.33738	6.06896
388115	C15orf52	2.17967	3.54934	3.39934	2.73144	1.90226	-0.114321	0.457348	0.743363	4.26539	1.76063	3.10191
85456	TNKS1BP1	2.17921	3.59507	2.50525	1.40739	-0.781231	0.406902	3.8578	2.03464	2.84764	2.35135	3.56731
6194	RPS6	2.17911	3.41438	2.73699	1.11491	0.0883975	0.801412	4.12093	1.45046	3.48438	1.14731	3.43197
11211	FZD10	2.17786	3.1964	4.04075	2.60691	-3.96963	3.06362	2.91329	2.11974	-3.45943	4.20084	7.06609
9252	RPS6KA5	2.17631	4.55897	2.90689	0.643856	-0.29956	-1.09741	3.97022	1.39408	3.29662	3.09398	3.29546
705	BYSL	2.17513	3.51631	3.12014	1.85082	0.735478	1.13862	1.82085	1.65195	1.75958	2.57258	3.58496
6147	RPL23A	2.17431	2.72574	2.48345	1.48607	0.046426	1.52121	2.33846	2.01273	2.62384	2.18927	4.31591
1609	DGKQ	2.17288	3.04124	2.75743	1.84702	1.06435	-0.186878	3.90441	1.49067	2.0199	2.13473	3.65588
960	CD44	2.17208	3.21805	2.70683	3.42316	1.31052	-0.219859	1.17421	3.24753	-0.230738	4.26664	2.8244
387521	TMEM189	2.17145	1.65349	2.22039	2.20639	1.07952	2.27287	2.97153	2.29971	2.65361	2.60759	1.74943
64943	NT5DC2	2.17037	1.96759	3.5258	1.7466	0.793913	2.11392	-0.190115	4.71016	1.72018	3.32044	1.99521
2175	FANCA	2.16965	1.42092	2.02647	1.58088	0.751696	1.87861	1.92139	2.65364	3.50848	3.73043	2.22393
4939	OAS2	2.16779	3.14998	1.60852	0.722135	0.937201	-0.0243807	2.4302	1.8414	4.60692	2.33077	4.0752
23028	KDM1A	2.16773	2.6215	2.4085	2.01338	1.13567	1.55417	1.2946	2.5253	3.20767	2.42595	2.49059
7594	ZNF43	2.16768	2.88424	2.49651	1.72714	0.234465	0.419084	2.10128	3.18354	3.34687	2.90943	2.37418
4173	MCM4	2.16626	0.682573	3.10315	1.67481	0.397041	1.92145	2.69226	0.839843	3.86726	4.02483	2.45943
8099	CDK2AP1	2.16621	2.86603	2.93191	1.50807	0.316828	1.28233	2.23477	1.80867	2.41568	2.99925	3.29857
56904	SH3GLB2	2.16574	4.23284	1.62933	1.16885	0.000539426	0.0164305	2.43145	2.57097	4.00983	2.03528	3.56186
286077	FAM83H	2.16429	2.48555	4.15873	3.29319	0.817595	1.16347	1.46351	3.45125	2.40899	2.53045	-0.129865
55971	BAIAP2L1	2.16084	2.10483	1.90534	1.93238	0.370865	3.37857	1.87854	2.50007	2.29507	3.06062	2.18213
27347	STK39	2.16071	4.44483	1.38113	1.18031	0.121267	1.69321	1.35636	2.42082	2.29768	2.25469	4.45678
84804	MFSD9	2.1587	2.1177	2.70314	2.52233	3.12029	2.73383	1.16439	1.46395	0.845672	1.74582	3.16993
28969	BZW2	2.15856	1.60061	2.58116	1.52205	0.889148	4.2358	1.91416	2.11239	0.777697	3.49545	2.45711
57221	KIAA1244	2.15835	3.11618	2.33793	0.628943	-0.449341	2.37284	2.36084	2.24056	3.04514	3.0971	2.83329
10409	BASP1	2.15763	3.68715	2.58822	-1.07975	-1.5792	1.82722	3.84355	0.855924	2.81683	4.06998	4.54642
100288748	LOC100288748	2.15738	2.64572	1.80128	0.479071	-0.0285692	2.078	0.60514	2.72138	3.86673	3.2098	4.1952
1294	COL7A1	2.15659	-1.08312	5.67896	3.09602	-0.126648	0.69429	-0.64836	6.04393	0.946167	5.23924	1.72544
79144	PPDPF	2.15534	2.92297	2.5025	2.46046	0.259552	0.942121	2.45595	1.91772	3.58465	1.71359	2.79386
5361	PLXNA1	2.15305	3.36137	2.54007	1.20645	-0.175415	1.18374	1.5339	3.56555	2.61653	2.52838	3.16993
6222	RPS18	2.15201	3.4527	3.01683	1.32247	0.259405	1.15848	2.38732	1.84868	2.3216	1.41047	4.34216
283643	C14orf80	2.15074	2.26816	3.12736	1.73198	-0.0561431	0.154936	1.54934	4.06559	2.99713	2.99749	2.67151
5210	PFKFB4	2.15063	0.677545	2.29597	2.74078	-0.416669	1.31703	1.59172	4.21082	4.53701	2.14244	2.40968
64108	RTP4	2.14548	2.12105	2.76579	2.23251	0.724135	-2.98163	2.04484	5.50291	4.29293	2.24817	2.50411
7083	TK1	2.14475	2.11894	2.19455	1.63869	1.51937	1.01965	0.408582	1.53051	4.75875	2.3084	3.95005
28982	FLVCR1	2.14369	0.530515	3.08746	1.43296	0.828888	1.42481	3.83458	2.34852	3.36518	2.89947	1.6845
25966	C2CD2	2.14288	4.34645	2.17083	0.915378	-0.314326	0.350016	2.37956	1.8251	3.23088	3.32008	3.20479
4033	LRMP	2.1413	3.11811	2.71906	2.24353	0.982305	0.421309	4.74316	1.97032	1.52659	2.84736	0.841254
400506	C16orf88	2.13728	2.89237	3.49694	1.89196	0.799303	0.729402	1.28488	3.12014	2.36152	3.21322	1.5831
25800	SLC39A6	2.13509	3.72416	2.13242	1.3707	0.585185	0.994408	1.89853	1.93559	2.44869	2.3645	3.89677
388228	SBK1	2.13485	2.69428	2.59673	1.80547	1.43357	3.90443	-2.1078	2.60952	0.270735	4.9866	3.15494
64682	ANAPC1	2.12931	3.82166	3.46312	2.56929	0.270414	-0.803199	1.88403	2.93345	2.68012	2.99653	1.4777
57478	USP31	2.12767	4.46254	3.03483	2.04406	-0.282223	0.267241	3.60598	2.36807	1.80585	2.46597	1.50438
116988	AGAP3	2.12677	2.28063	3.38326	1.49395	0.779495	0.928836	2.65608	3.58922	2.43932	2.70807	1.00884
80758	PRR7	2.12619	3.68725	2.65097	2.76407	0.0210616	1.51315	-1.29866	3.41028	2.26589	2.43142	3.81649
116028	RMI2	2.12569	1.91917	1.69326	1.3553	0.66187	2.25634	0.849175	2.3086	5.22631	2.76861	2.21831
57146	TMEM159	2.12505	3.24029	1.91027	1.82195	0.253494	1.79448	2.24309	2.0755	2.75344	2.22716	2.93082
1643	DDB2	2.12456	4.83475	2.97451	1.99896	-1.36905	-2.07099	2.49993	2.46949	3.30479	2.95102	3.65221
7262	PHLDA2	2.12453	3.15116	2.67573	1.85626	0.811238	1.76184	1.16993	4.12686	-3.45943	4.48444	4.66727
444	ASPH	2.12354	3.1444	2.3105	2.01351	0.0601466	0.758015	1.10984	2.30396	3.77651	3.26146	2.49704
4862	NPAS2	2.12316	2.58033	4.78789	2.8514	0.877404	-0.175363	1.71892	4.06546	1.10174	2.09507	1.3287
54503	ZDHHC13	2.12308	3.4375	2.50383	0.202243	0.218123	2.48607	2.65675	2.07415	1.90878	2.29297	3.45036
54621	VSIG10	2.12057	2.88834	2.14384	0.708613	-0.392007	0.955405	3.48913	1.96594	3.4246	2.98423	3.03765
84222	TMEM191A	2.12025	2.45154	3.40504	2.83968	0.647119	0.657475	0.534513	1.46434	4.3826	1.63743	3.18279
360	AQP3	2.11993	4.85207	1.5865	3.04955	1.64287	4.88874	0.350539	-0.45912	0.242659	2.58582	2.45964
4361	MRE11A	2.11666	2.87774	2.32113	1.29278	0.636493	0.914413	2.83469	1.76553	3.43584	2.27692	2.81101
79589	RNF128	2.11636	2.04463	1.75413	3.79279	0.469583	3.11561	2.63851	2.2245	1.99413	1.49796	1.63176
80149	ZC3H12A	2.11563	2.06619	1.25094	1.70795	0.458154	0.358673	3.23042	3.84236	2.4512	2.6624	3.12796
79143	MBOAT7	2.11466	3.2904	2.30556	1.85029	0.775928	2.35536	0.89792	2.33529	1.40151	2.16565	3.76871
161882	ZFPM1	2.11267	3.93019	3.17161	-0.0519521	0.983619	1.1193	3.49923	1.79781	2.24393	1.5936	2.83933
79866	C13orf34	2.11192	2.21398	2.25481	2.16171	1.1375	1.60281	2.18597	2.67167	2.71452	1.86333	2.31288
79734	KCTD17	2.11125	1.48652	2.61209	3.46705	-0.465215	0.131484	0.29389	3.82214	4.0571	3.7581	1.94935
2120	ETV6	2.10823	3.00742	2.58105	2.2485	0.0512892	-0.520231	2.06674	3.92819	1.28678	3.61781	2.81475
126731	C1orf96	2.10618	2.17668	3.39115	1.76707	-0.1686	-0.175572	2.62184	2.24793	5.30933	2.30705	1.58496
692158	SNORA57	2.10544	1.53343	6.18982	2.41504	2.152	-5.93074	0.95109	6.62936	2.30485	4.68758	0.121991
1087	CEACAM7	2.10514	-0.157541	-0.00698643	-0.36257	0.925999	5.22607	-0.263034	2.16375	4.77982	2.92352	5.82243
55086	CXorf57	2.1027	3.78293	-0.847997	-1.60204	-2.14009	3.1646	3.92478	2.46252	5.27759	3.64917	3.35548
84525	HOPX	2.09817	2.08977	2.95545	-0.307509	-3.44978	-0.341468	4.77175	1.59799	4.06199	5.25956	4.3439
23613	ZMYND8	2.09751	2.58256	1.49706	2.092	0.978774	0.860229	2.9155	1.697	2.73815	3.21501	2.39887
7804	LRP8	2.09576	1.85914	2.98489	0.663717	-0.375039	2.88607	0.530515	2.63982	2.05352	4.62149	3.09351
343578	ARHGAP40	2.09426	3.02237	2.40336	3.13213	-3.65437	0.662363	-0.0652177	4.05778	5.87415	2.06413	3.44592
644714	LOC644714	2.09235	2.32562	3.63421	2.80735	-0.431822	-0.804808	1.16636	3.41609	4.58849	2.51873	1.70328
29899	GPSM2	2.08636	1.42764	2.71908	2.69814	-0.103836	1.47831	1.60125	2.32648	3.77658	2.96683	1.97309
55038	CDCA4	2.08436	1.72739	2.52905	2.01627	0.374558	1.3757	2.54475	2.12717	2.6298	2.98489	2.53398
7408	VASP	2.08288	3.90783	3.11613	1.14272	0.354156	0.917945	2.78785	1.91057	0.779062	2.34933	3.56317
3560	IL2RB	2.08021	3.81444	7.73471	0.849378	-1.72792	-6.71263	2.60618	3.84645	1.81444	5.04775	3.52925
80818	ZNF436	2.07858	3.33115	2.74838	2.18322	-0.768761	1.49492	2.11946	1.49228	2.46866	2.88887	2.8276
84002	B3GNT5	2.07747	2.64413	3.23396	2.57808	-0.386468	0.626269	2.21348	3.46607	1.53236	2.37881	2.48798
6768	ST14	2.07353	3.06842	2.84003	2.23039	0.864702	1.61165	1.12293	2.76991	2.05487	1.27874	2.89365
55299	BRIX1	2.07349	2.96763	2.36032	2.39213	-0.540438	0.928643	2.68944	1.5037	3.38548	2.55125	2.49675
3838	KPNA2	2.07298	1.50799	2.63438	2.08087	0.703219	1.77023	0.540922	2.10599	2.1399	4.1112	3.13507
767811	H2BFXP	2.07198	2.6452	2.87571	1.19502	1.00398	-1.29006	0.152003	3.36565	2.98423	4.44931	3.3388
51246	SHISA5	2.07118	2.28371	2.42055	2.23207	0.973353	1.67262	3.06994	2.58006	1.91845	1.35074	2.21031
1521	CTSW	2.07062	8.43879	3.66297	2.16993	-1.66903	-3.43741	2.73419	2.32193	0.447459	2.33298	3.7044
3790	KCNS3	2.06614	3.49143	2.31043	1.64573	-1.0194	2.45538	2.89433	2.8414	0.430919	2.74867	2.86255
1945	EFNA4	2.06529	2.62594	2.09157	1.30578	-0.106348	1.95633	2.58729	2.69368	2.50741	1.98448	3.00672
23173	METAP1	2.06366	3.81358	2.55488	2.43385	0.484135	-0.395764	2.77223	2.66205	3.14444	1.75321	1.41398
51547	SIRT7	2.06142	3.11859	3.26512	2.18728	0.819428	-0.130825	1.97944	2.19589	2.72472	1.98972	2.46481
199777	ZNF626	2.06092	2.65861	2.16258	1.82379	0.749965	1.5015	3.22812	3.22632	-0.18979	2.06897	3.37908
4521	NUDT1	2.05946	2.83954	2.02093	0.652077	0.633461	0.581607	1.55706	1.67035	3.88724	3.08529	3.66709
11257	TP53TG1	2.05861	3.32915	2.68277	1.5863	0.83245	0.715143	1.3005	1.60003	2.51013	2.63109	3.39857
283991	FAM100B	2.05805	3.49873	1.39064	1.97244	-0.212914	1.43123	2.84707	2.14027	2.32633	1.82523	3.36147
57834	CYP4F11	2.05684	3.21628	0.578773	2.85466	-0.254573	1.15279	1.48767	1.18537	1.89764	3.70754	4.74226
4854	NOTCH3	2.05279	2.90034	3.13399	1.33992	0.121173	0.505197	1.81294	2.65847	3.61073	3.29293	1.15218
7324	UBE2E1	2.05275	2.98325	3.24406	1.42444	2.08411	1.04039	1.57603	1.80537	1.52166	3.0485	1.7997
642273	FAM110C	2.05248	2.4514	2.08983	3.33212	1.33566	1.07878	2.69408	2.08641	-0.252731	1.93698	3.77226
118932	ANKRD22	2.05234	2.88882	2.68123	3.99584	0.532221	-0.0335226	2.38553	0.705855	2.83709	2.90563	1.62469
5271	SERPINB8	2.05089	2.75132	2.76272	2.38702	1.97315	0.691715	1.31378	3.16375	-1.66274	3.82704	3.30117
202915	TMEM184A	2.04715	2.15702	2.59097	2.45982	-0.61804	2.28227	1.46727	3.03268	2.21904	2.5602	2.3203
3991	LIPE	2.0448	2.55102	3.14975	1.2854	-1.38957	2.02333	1.24005	2.33832	3.93289	3.63227	1.6845
80714	PBX4	2.04214	2.15339	2.48113	1.27406	0.39776	-3.00529	1.36751	3.20645	7.24014	5.89118	-0.584963
399664	MEX3D	2.04153	2.88291	3.33245	1.83794	0.292977	1.66792	1.77761	3.06559	0.570887	2.76646	2.22055
353500	BMP8A	2.04134	3.21501	2.5025	1.38109	-0.415037	-0.904843	0.696608	7.33985	2.73383	2.86434	1
54801	HAUS6	2.03885	2.94051	2.30716	1.9045	0.705644	0.0349291	1.72674	2.2687	2.68646	2.57327	3.24063
1728	NQO1	2.03778	2.03199	1.71876	2.72721	-0.511805	2.78224	3.75855	1.5759	0.799958	2.82322	2.67179
121053	C12orf45	2.03585	3.30581	2.48476	1.77052	0.10497	0.939829	2.01282	1.39055	2.73316	2.62406	2.99196
154761	LOC154761	2.0354	3.07395	2.41013	1.5025	-0.604415	1.2009	3.41181	1.96845	2.35435	2.4564	2.57994
51054	PLEKHA8P1	2.03459	2.77831	3.12626	1.45656	0.664911	0.15455	1.49812	2.13405	2.15785	2.55695	3.81835
57568	SIPA1L2	2.03125	3.20831	2.46776	2.70146	0.892017	0.535629	1.41463	2.4694	0.776793	2.39041	3.45609
3667	IRS1	2.03007	2.37654	2.25149	2.66782	2.04135	0.152402	0.885685	2.4922	1.95886	3.01784	2.45648
130827	TMEM182	2.02966	2.95458	0.728553	2.13315	0.567808	1.30019	2.39453	2.46949	2.36518	2.30319	3.0799
8702	B4GALT4	2.02719	3.01776	1.65584	1.21973	1.58642	1.42625	2.57955	1.67362	4.08682	0.445317	2.58061
51278	IER5	2.02617	3.41888	2.51443	0.948026	-1.85042	0.759293	2.03374	1.7652	3.33419	3.02539	4.31301
79628	SH3TC2	2.02585	3.15597	1.9248	2.84778	-1.27006	0.938098	2.63975	1.543	3.09306	2.97721	2.4089
55055	ZWILCH	2.02423	1.66367	2.23581	2.8282	0.880536	0.0349056	1.06373	2.20547	5.17688	2.1592	1.99387
148156	ZNF558	2.02418	2.81606	3.94267	1.48794	0.517653	-0.287201	2.64892	2.72048	2.37984	1.86434	2.15112
56924	PAK6	2.02304	3.20845	2.19747	1.62099	1.10497	2.92308	1.41021	0.742504	1.4892	2.07215	3.46139
3856	KRT8	2.02162	1.16087	2.71901	3.15483	1.22109	0.367465	2.14718	2.67422	1.19839	2.75765	2.81553
51101	FAM164A	2.01829	2.92409	2.2221	1.51419	0.773385	0.115837	1.94107	2.38211	2.7731	2.85875	2.6783
80765	STARD5	2.01743	1.91917	1.91396	3.81541	-0.95818	0.943073	3.05445	1.46949	2.64046	3.31342	2.06301
8994	LIMD1	2.01522	2.92387	2.13295	0.727727	-0.375745	1.31086	1.72987	2.51901	3.66913	3.12928	2.38524
3978	LIG1	2.01474	2.16276	3.15911	1.24978	-0.695145	0.55821	2.1331	2.08092	4.53348	3.4356	1.52962
84518	CNFN	2.01447	3.34659	3.38466	-0.777608	-0.948775	2.4156	0.0627358	0.976153	4.54154	3.40808	3.73568
140564	APOBEC3D	2.01444	3.25956	2.11692	1.70336	0.301818	-2.35095	1.90788	1.24133	4.3857	2.7754	4.80339
5880	RAC2	2.01399	4.75061	4.14896	3.04396	-1.65431	-4.24256	0.36257	3.96829	2.37327	3.06848	4.32064
78990	OTUB2	2.01178	2.27417	2.00554	2.58496	2.21791	1.87596	0.792767	1.33184	1.7829	1.68326	3.56847
463	ZFHX3	2.01135	2.28917	2.40424	1.01984	1.11947	0.736894	2.36627	2.35801	2.19969	2.86013	2.75979
55656	INTS8	2.01088	2.53826	2.83614	1.46141	0.288111	0.709778	1.34407	2.15843	3.47987	2.65996	2.63272
23423	TMED3	2.00987	3.02269	3.41514	2.64527	-0.00842662	-0.256913	1.07359	3.23089	3.74507	1.61977	1.61158
5558	PRIM2	2.00784	4.03214	2.78981	0.311608	0.833539	-0.42414	2.62173	1.64317	3.16993	2.53318	2.56749
26115	TANC2	2.00643	2.0491	1.60024	2.50575	-0.64242	1.97705	1.87822	3.10611	2.88771	2.73804	1.96452
10293	TRAIP	2.00368	0.483014	0.982189	1.6161	0.654459	1.77115	2.32302	2.93981	3.68422	3.44691	2.13598
79084	WDR77	2.00355	3.22187	2.25313	2.07559	0.406898	1.74492	2.05405	1.69532	2.36927	2.49251	1.72193
6653	SORL1	2.00299	3.44403	2.2713	0.949541	1.10806	0.948816	2.80995	2.19796	3.05338	1.44886	1.79805
56242	ZNF253	2.00297	1.77831	3.41394	1.86927	0.891708	0.665581	2.04482	3.07769	2.58877	2.17766	1.52195
64395	GMCL1	2.002	1.20945	2.15024	2.37464	1.54011	2.6545	2.2362	2.15116	2.42033	1.62149	1.66192
6605	SMARCE1	2.00178	2.9344	2.30002	2.26625	0.367209	-0.136339	1.82616	2.9611	2.10531	1.87854	3.51514
63897	HEATR6	1.99867	2.58496	0.962847	0.943416	1.3489	0.0692627	4.05445	3.54749	1.79837	2.02425	2.65281
7157	TP53	1.99817	4.1002	4.10216	2.58083	0.640164	0.413986	1.16398	2.50472	0.656268	3.59638	0.223019
1969	EPHA2	1.99635	2.02279	3.14558	2.45356	0.336091	0.74272	-1.16197	1.33851	1.95439	4.62619	4.50566
205428	C3orf58	1.99535	3.11821	2.06599	1.33492	1.26924	-0.825044	1.43556	2.94532	3.69746	2.21466	2.69715
93134	ZNF561	1.99526	2.23591	2.35262	1.91191	1.02208	1.96828	2.05408	2.25444	1.14962	2.59766	2.40602
163087	ZNF383	1.9933	2.08153	3.33985	3.80266	0.0690416	-0.741807	3.54273	3.08504	3.43664	1.59968	-0.2824
80004	ESRP2	1.99186	1.52828	1.74997	2.34129	0.5988	4.61202	2.29566	1.91955	1.79547	1.96966	1.10787
340277	C7orf46	1.99131	3.05551	1.79258	1.5757	0.672577	1.40693	3.74907	1.56157	1.77386	2.08009	2.24516
9534	ZNF254	1.98846	2.97697	1.90901	0.937681	0.916413	0.809316	1.72133	2.36575	2.55325	2.27013	3.42477
8161	COIL	1.98755	3.47347	2.41039	1.51894	0.146486	-0.313901	1.80849	2.13081	3.21556	1.87355	3.61175
4016	LOXL1	1.98242	3.44116	5.89594	2.68397	-0.687553	-2.94963	-1.72415	5.36834	0.757979	3.62784	3.41031
55033	FKBP14	1.9822	2.57225	2.1592	4.94753	-0.00958605	-0.513578	2.02294	1.10962	1.33949	3.71149	2.48266
1789	DNMT3B	1.97933	3.81352	1.93137	1.64346	0.179448	-0.945738	4.14232	2.355	3.77347	1.44931	1.45111
8507	ENC1	1.97854	1.53165	2.47536	2.48543	-1.17573	-0.33773	1.61553	3.65794	3.79565	3.69626	2.04107
55657	ZNF692	1.97814	2.42017	2.63627	2.26732	0.351763	1.37818	1.59978	2.18001	3.05948	2.16431	1.72413
6502	SKP2	1.97659	1.99309	1.41837	2.52416	-0.144331	1.42564	2.65146	2.50166	3.67631	2.25376	1.46574
57556	SEMA6A	1.97601	2.53324	2.94788	1.98187	-0.234576	1.03343	1.75136	2.98412	2.44041	2.60431	1.71802
5743	PTGS2	1.97502	5.76849	1.74977	2.53698	-1.79191	0.00501332	-1.36995	5.42979	1.74962	3.52087	2.15155
5738	PTGFRN	1.97356	2.72944	1.95053	1.3987	-0.820605	-0.306483	0.0388192	2.9013	5.16099	3.44931	3.23362
230	ALDOC	1.97184	1.24559	0.677577	3.21739	-0.378419	2.57089	1.11376	3.19492	4.26878	0.942667	2.86526
79075	DSCC1	1.96905	1.87262	4.01866	0.988223	0.27208	0.446647	1.11818	2.20645	3	4.07881	1.6888
26090	ABHD12	1.96883	2.27714	2.52666	1.59004	-0.277143	1.74587	1.64594	2.44502	4.3295	1.69757	1.70771
23220	DTX4	1.96822	2.7568	1.96291	2.68844	-0.95371	3.32997	2.53423	2.26061	1.33278	2.77954	0.990648
8438	RAD54L	1.968	-1.15612	2.33577	2.90837	0.849757	2.13906	1.82753	2.21057	3.19616	5.11013	0.258734
7673	ZNF222	1.96631	1.04546	2.35015	2.28613	0.166037	0.880305	3.45595	2.04313	3.29278	2.58599	1.55713
63922	CHTF18	1.96482	1.76815	1.70311	1.20999	0.412586	1.61286	1.95705	1.50938	3.37697	3.31177	2.78633
92421	CHMP4C	1.96326	1.73526	2.97616	2.20806	0.924496	1.39984	2.68783	2.13568	1.89767	2.00198	1.66564
55757	UGGT2	1.96164	2.60798	1.65803	2.89691	0.322962	0.610864	2.59553	2.72303	2.3597	1.86279	1.97863
54620	FBXL19	1.96043	1.52707	2.56233	3.06588	1.11203	1.17184	1.16536	2.2898	2.0799	2.91171	1.71841
23176	SEPT8	1.95857	2.38574	2.20437	1.86866	-0.164327	0.569845	2.87208	2.20264	3.03867	1.67513	2.9329
162967	ZNF320	1.95724	1.95391	2.28007	1.56348	0.350006	0.242441	3.03239	2.8571	3.07213	2.63655	1.58434
64129	TINAGL1	1.95628	3.33046	2.63426	1.85153	1.27407	-0.0816875	1.86097	1.26986	2.61398	1.44799	3.36132
85028	SNHG12	1.95484	1.7054	2.88772	0.70262	0.747363	0.116693	3.4297	2.8728	1.82424	2.77561	2.48628
2870	GRK6	1.95406	2.61102	2.82626	0.979962	0.788161	0.29831	1.10745	1.49139	2.33949	4.09592	3.00269
3014	H2AFX	1.95194	2.64616	1.72549	2.86115	-0.156256	1.35249	2.29203	2.33738	2.10987	2.40418	1.94694
100289410	MCF2L-AS1	1.95073	3.25326	1.71727	3.37084	0.278301	2.47079	1.16314	2.12819	3.46949	1.1592	0.496832
6382	SDC1	1.95	2.79741	1.55609	3.5835	1.59139	2.52417	3.43925	2.04616	2.17205	0.145198	-0.355169
80832	APOL4	1.94978	1.77306	0.484758	2.11111	0.342864	3.58372	2.74296	0.222723	4.3536	2.43452	1.44851
78991	PCYOX1L	1.94932	2.93463	1.89474	0.829184	0.659686	0.224279	2.20574	2.41355	2.53605	2.42177	3.37357
168374	ZNF92	1.94855	2.30505	1.93039	2.25961	-0.134377	1.58615	2.77649	2.46797	3.09003	2.06912	1.13505
125488	TTC39C	1.94851	3.44739	1.86014	2.57909	-0.188035	-0.432959	-0.701342	2.80395	4.36	2.72514	3.03176
6158	RPL28	1.94554	1.48331	2.80245	2.31132	0.425989	1.83311	1.77167	1.84365	2.42055	2.39725	2.16614
3417	IDH1	1.94245	3.31654	1.81843	2.0148	-0.0133173	1.78615	3.97317	1.04487	3.02986	2.68187	-0.227885
80264	ZNF430	1.94195	1.90434	2.21672	1.26878	1.08333	-0.202044	2.69719	1.6802	2.85647	2.37756	3.537
57332	CBX8	1.94102	2.98832	2.92707	1.42925	0.556393	0.126986	0.711655	2.22967	2.80287	2.69561	2.94234
27229	TUBGCP4	1.93767	3.70044	1.74919	3.51457	-0.542149	0.215978	0.95109	3.12199	2.95146	1.24462	2.46949
218	ALDH3A1	1.93753	3.52502	2.26643	0.534336	-0.850253	4.51651	-0.321928	1.44931	2.04057	3.51485	2.70044
11146	GLMN	1.9369	3.90013	2.86162	1.69661	0.468072	-1.1579	1.81649	2.8192	3.21791	2.97199	0.774933
9123	SLC16A3	1.9358	1.72547	0.804796	3.66897	0.325875	1.90315	-0.535037	4.33645	1.86692	1.71685	3.54457
6175	RPLP0	1.93524	1.81741	3.33644	1.29177	0.552274	0	1.2153	1.88016	3.83727	3.79711	1.62469
374	AREG	1.93483	3.50576	1.96911	2.83542	-1.21853	-1.58603	1.55459	1.02466	1.14086	6.63941	3.48308
63940	GPSM3	1.93415	5.02623	3.43948	1.67067	0.0666034	-4.03521	3.04698	2.2544	1.3011	2.82051	3.75077
2177	FANCD2	1.93373	2.24113	1.72548	1.69752	-0.475137	0.396961	1.98178	2.83925	4.0145	3.22612	1.68973
113174	SAAL1	1.93307	3.58327	3.16175	1.63313	0.0590947	-0.03305	1.65335	1.52453	2.40323	1.74086	3.60459
203068	TUBB	1.93142	2.01515	3.06971	2.04658	0.376617	0.80263	0.960545	2.19941	1.85599	3.08476	2.90284
4830	NME1	1.93102	2.19913	2.02724	2.81206	0.186082	0.922078	1.3012	2.95259	2.8358	2.29571	1.77831
8445	DYRK2	1.92962	2.5032	2.78136	2.69773	-0.748758	0.862988	1.72652	3.37638	1.49388	2.4095	2.19343
4237	MFAP2	1.92925	-1.77259	3.67894	0.574838	0.31276	2.27801	0.929738	3.70147	2.90584	4.48099	2.20251
339500	ZNF678	1.92917	2.92172	1.97079	2.2003	0.745427	0.527767	3.09343	1.91217	2.1062	2.17971	1.63421
51166	AADAT	1.92876	3.91724	2.4445	1.88264	1.11427	1.17829	2.04731	1.36547	0.810767	2.48773	2.03941
6193	RPS5	1.92869	3.19669	2.94539	1.01602	-0.0558805	0.618446	1.78713	1.32176	2.78034	1.94848	3.72854
5426	POLE	1.92394	1.3629	2.74942	0.755581	-0.196692	0.636383	1.87885	2.28164	3.84449	3.36719	2.55962
55345	C4orf21	1.92254	1.404	1.80816	1.24508	0.576719	-0.512875	2.57936	1.54226	3.95641	3.67539	2.95087
64170	CARD9	1.92217	3.44718	3.29504	3.09709	-0.30895	0.0767871	-0.617913	2.60077	2.66626	2.27875	2.68669
221078	NSUN6	1.92119	3.27405	1.46575	1.20396	1.04867	1.34013	2.36696	1.24793	2.33305	2.72065	2.21071
726	CAPN5	1.91813	3.20261	2.26121	2.52267	-0.72913	1.58637	1.14459	1.99118	2.52923	2.18774	2.48485
375791	C9orf169	1.91738	4.39369	2.12383	3.12832	-2.44057	3.73383	-0.988859	2.10579	2.92765	-0.0246621	4.2148
146880	LOC146880	1.91505	2.5344	2.43741	2.00349	0.246962	0.0599569	1.5119	2.33066	2.23226	2.40076	3.39268
65083	NOL6	1.91475	2.8953	2.74307	1.77687	0.693616	0.569138	1.56635	1.63806	1.73941	2.83781	2.68791
6632	SNRPD1	1.91394	2.49952	2.07694	2.54219	0.566546	1.32031	0.238715	1.62091	2.04924	3.25714	2.96786
10051	SMC4	1.91268	0.720111	2.25345	1.60863	1.16719	1.53916	2.75015	2.42455	2.5	2.27365	1.88994
80018	NAA25	1.91157	1.85033	1.86005	2.05719	0.655853	1.71349	2.34838	1.93673	1.86363	2.96017	1.86985
114821	SCAND3	1.9111	3.77831	1.89038	1.74003	0.914027	-0.507484	1.33673	1.34031	2.42033	3	3.19841
10227	MFSD10	1.91095	2.22216	2.24219	2.11334	0.64753	-0.58726	1.69881	2.12636	2.57174	2.34946	3.7252
345630	FBLL1	1.91077	2.73864	3.18587	1.81237	1.09233	0.189695	-1.7929	3.56242	2.65249	1.4548	4.21197
374655	ZNF710	1.90983	2.18664	2.24009	2.31748	0.325345	1.31842	2.77702	2.67775	1.51409	2.52034	1.22113
401207	C5orf63	1.90845	2.66448	1.96926	1.62864	0.896091	0.97833	1.73909	2.12014	2.39032	2.17419	2.52396
84135	UTP15	1.9077	1.97892	2.70562	2.36811	0.90302	1.15178	0.659376	2.02871	1.73618	2.51355	3.03171
64834	ELOVL1	1.9072	2.61268	2.18965	1.47266	0.0241199	1.35605	1.95515	1.31461	3.19741	1.87205	3.07762
283316	CD163L1	1.90676	1.77831	3.12102	1.41504	-1.16711	-4.46328	1.60334	3.73419	0.157541	7.86419	5.02438
9682	KDM4A	1.90669	2.18046	1.81312	0.588918	0.607353	1.29066	2.55706	1.60043	3.21818	1.9295	3.28118
10109	ARPC2	1.90661	3.1811	3.65007	2.29176	0.814977	-0.67483	1.0252	2.85834	0.992929	2.31002	2.61651
9743	ARHGAP32	1.90651	2.29333	2.08698	1.80681	1.23134	2.68513	2.21607	1.74945	1.18034	1.87646	1.93915
829	CAPZA1	1.90525	2.61163	2.23851	2.13461	0.849423	-0.139906	1.96609	2.28025	2.49549	2.11322	2.5032
23212	RRS1	1.90173	3.64572	3.03016	0.550003	-0.24878	1.92496	0.742109	2.20562	1.69419	3.01495	2.45841
79616	CCNJL	1.90153	2.97454	1.64046	2.46198	-0.605449	-1.02209	0.560779	3.97728	3.64834	2.61426	2.76519
126375	ZNF792	1.90039	4.30794	2.59246	1.25857	0.157901	1.6506	-1.0651	2.6746	2.71325	1.52751	3.18614
64425	POLR1E	1.8992	2.66541	4.79874	2.53222	-0.77434	-2.57233	1.5025	2.51388	4.8985	1.31933	2.10806
7534	YWHAZ	1.89912	1.50978	2.66697	2.05684	0.507599	0.55353	2.53145	1.98059	3.1097	1.85754	2.21726
24147	FJX1	1.89821	1.74454	3.2647	2.84491	0.633461	-0.257798	-1.81173	4.8812	0.489204	4.67605	2.51753
7162	TPBG	1.89796	3.68873	0.922861	1.7684	0.0385297	-1.28004	2.4842	2.8057	2.74573	1.90657	3.89892
9960	USP3	1.89773	2.46409	3.10638	2.10855	0.950034	0.681499	0.864137	2.78856	1.50387	2.37059	2.13955
64421	DCLRE1C	1.89752	2.98049	1.83973	0.988223	0.358607	0.568089	2.95736	2.54511	1.57766	2.98839	2.17151
2294	FOXF1	1.89613	2.73132	3.23738	2.62034	-2.98307	0.563901	2.65821	3.47063	1.63537	3.18917	1.83808
1902	LPAR1	1.89583	2.22599	3.36484	0.551359	0.173841	-1.45391	1.26149	4.51096	2.1635	3.58958	2.57063
84650	EBPL	1.89497	2.32584	2.05575	1.34274	0.850174	0.304842	2.99084	1.92727	2.62053	1.49601	3.03567
284114	TMEM102	1.89232	3.44718	3.07708	2.76081	0.666099	2.1741	0.265894	0.377235	2.72163	1.97199	1.46123
4172	MCM3	1.89131	2.95131	2.37525	1.19543	0.0644716	-0.279298	2.4047	1.88123	3.37484	2.72762	2.21752
81559	TRIM11	1.89114	2.38401	2.9731	1.41306	0.298778	1.5067	1.61498	1.40276	2.96932	2.35676	1.99196
23080	AVL9	1.88957	2.14847	1.30616	3.39993	1.53558	0.560159	1.22959	2.20645	2.63631	2.83858	1.03449
84552	PARD6G	1.88763	3.21741	1.80787	2.19922	-0.047533	0.70031	0.820047	1.81733	3.01217	2.28772	3.06175
5493	PPL	1.88737	1.51061	1.75988	2.3485	-0.734995	3.48379	1.59074	2.6771	1.95139	2.29168	1.99496
23310	NCAPD3	1.8867	3.24616	2.10716	1.05814	0.843744	0.0139542	1.20751	1.18934	3.73507	2.98858	2.47729
50512	PODXL2	1.88646	2.89049	2.39645	1.37851	1.5088	1.97685	-2.43792	3.03653	2.24991	2.63826	3.22677
51228	GLTP	1.88518	2.80898	2.63444	0.763797	-0.176933	1.48866	2.65206	1.1695	2.60224	1.99289	2.91622
201176	ARHGAP27	1.88479	2.40897	3.02117	0.710493	0.0672812	0.630362	2.05136	3.00764	2.24373	2.72685	1.98003
10551	AGR2	1.88389	1.29773	2.64473	2.55588	1.45447	1.42855	1.35474	2.072	0.252312	2.70026	3.07819
3631	INPP4A	1.88312	1.99203	1.79004	3.5529	-1.04085	0.162602	2.33387	3.35182	3.06555	2.29975	1.32346
4281	MID1	1.8829	2.0705	2.90766	2.18031	0.866224	-0.536763	2.28883	1.81954	3.17803	1.75329	2.30137
92340	C17orf72	1.88212	2.64981	2.01197	2	0.0768156	2.14886	-6.2854	3.21641	3.13654	3.93546	5.93074
201725	C4orf46	1.88148	2.66448	2.52826	0.905454	-1.00776	-0.478548	1.51416	1.77259	3.62205	3.23161	4.06254
84034	EMILIN2	1.88057	2.09444	2.35557	1.22485	-0.15065	0.189878	1.52046	3.12611	1.44008	3.79194	3.21304
3726	JUNB	1.88045	4.27053	3.9543	0.741324	0.766135	-2.36194	2.20549	3.47865	0.925156	1.85356	2.9713
836	CASP3	1.87901	1.75911	2.23968	2.72649	1.01021	1.09491	2.18933	2.35886	1.69188	2.61125	1.10834
10653	SPINT2	1.87812	2.86757	2.54364	1.32647	0.762494	1.33328	0.610215	1.44818	3.41803	1.90494	2.5664
55105	GPATCH2	1.87762	1.90058	2.36384	1.41695	1.22566	0.454193	1.9	2.17812	3.49985	2.58976	1.24722
7023	TFAP4	1.87682	2.46084	2.65015	0.612143	-0.225364	1.83007	1.51909	2.34062	2.65992	3.95161	0.969106
26233	FBXL6	1.87395	2.20789	2.63974	2.61184	0.946377	0.643643	1.13998	2.43502	2.4499	1.69094	1.97416
92610	TIFA	1.87184	1.89179	1.52482	1.08879	-0.246064	3.14671	2.98657	3.13355	0.142283	3.68599	1.36398
148898	C1orf213	1.87157	3.03242	2.47358	1.6132	0.939274	-0.197939	1.15571	2.13245	4.28758	2.2303	1.04915
80055	PGAP1	1.86982	3.0568	2.47765	1.42638	-0.113458	1.95059	1.93415	1.99856	2.18084	2.14684	1.6399
6635	SNRPE	1.86847	2.6598	2.62385	1.68058	0.144858	0.595593	1.8102	1.48692	2.72027	2.04763	2.915
25886	POC1A	1.86752	1.27417	1.82626	2.09217	-0.61471	1.80543	-0.296132	2.78805	2.9575	3.88885	2.95361
1277	COL1A1	1.86739	-0.542657	4.49949	1.98801	-1.14234	-1.94654	1.00821	3.72592	3.427	5.72133	1.93546
7748	ZNF195	1.86661	2.33787	3.2665	2.11908	0.347834	0.238843	2.05475	2.09815	1.61599	3.24574	1.34141
92154	MTSS1L	1.86558	3.71711	4.21256	1.60839	-1.03946	-0.869551	2.04394	2.64909	2.17674	2.36442	1.79256
8323	FZD6	1.86307	2.813	2.92302	0.974426	0.691263	0.522697	2.47614	2.16441	2.30256	1.12521	2.638
388564	LOC388564	1.86219	2.3778	5.14595	0.752938	0.0504294	0.942629	0.835771	2.96609	2.69368	1.91511	0.941448
5768	QSOX1	1.86184	1.55498	1.19689	1.02537	0.758619	2.8633	2.33909	2.18877	2.63199	1.74209	2.31733
200162	SPAG17	1.85954	2.82933	1.41626	1.91875	2.88101	-0.656698	1.59509	2.75888	2.12056	0.884923	2.84728
10962	MLLT11	1.85944	1.84116	2.38702	2.36826	0.680458	-0.379237	-1.78588	2.45943	3.11812	4.20765	3.6974
10403	NDC80	1.85917	-1.29956	1.60039	2.52159	0.00615223	1.22585	2.13141	2.05795	4.25325	4.98989	1.1048
3875	KRT18	1.85782	0.270838	2.93801	3.39337	-0.843658	-0.00173089	3.03317	1.94041	1.14858	2.02046	4.67874
6498	SKIL	1.85741	1.94863	2.30146	2.0061	1.28859	2.10091	0.389274	2.84259	0.633424	2.07628	2.98679
780	DDR1	1.85695	2.96625	3.10409	0.885622	0.447534	-0.66475	1.76058	2.93345	2.48844	2.0028	2.64552
7805	LAPTM5	1.85398	2.92172	4.92403	2.38995	-2.02857	-4.88024	1.19191	3.13572	1.92765	2.91795	6.0397
26958	COPG2	1.85304	2.03405	3.34606	1.03453	-0.209205	1.10989	2.37142	2.14826	2.39768	1.81436	2.48339
3615	IMPDH2	1.85249	1.50271	2.32613	2.95494	-0.071678	0.651591	1.75121	2.48357	3.09033	1.95878	1.87732
339559	ZNF642	1.85249	1.36632	2.64386	1.80023	0.0986843	1.09393	2.65124	2.01027	2.09849	1.07155	3.69032
84937	ZNRF1	1.85218	2.71754	1.60952	2.34016	-0.687823	1.00433	1.88197	2.52688	2.926	2.44867	1.75456
126661	CCDC163P	1.85106	5.50098	1.42951	2.46591	-2.29825	0.466367	1.94278	1.62149	4.51398	1.83846	1.02934
10287	RGS19	1.85063	2.19788	1.98928	1.99348	0.148381	-0.328486	2.49411	2.49704	2.3229	2.30999	2.88176
9618	TRAF4	1.85057	2.38575	2.3419	1.41547	-0.0265678	1.59045	1.24636	1.81372	1.75784	2.36613	3.61462
29107	NXT1	1.84772	2.09983	2.40232	2.1964	-0.345996	1.2831	0.60514	1.79837	2.54238	2.62349	3.27213
5616	PRKY	1.84716	3.25548	3.71162	1.58869	0.466643	-0.383543	-0.979822	3.50935	2.98207	3.83465	0.486473
54802	TRIT1	1.84588	1.40749	1.35752	2.7167	0.526863	2.7455	2.30028	1.70944	2.26362	2.47338	0.957972
200933	FBXO45	1.8443	2.63514	1.26994	0.865672	0.156472	1.95285	1.42561	1.86458	2.17231	2.62822	3.47217
9837	GINS1	1.84293	-0.944858	1.68158	2.60272	2.08887	0.921027	-1.41124	2.93981	4.82271	5.03681	0.691878
1997	ELF1	1.84275	3.71206	2.85841	1.42481	0.621414	-0.951268	2.27116	2.03103	2.11473	1.22134	3.12378
71	ACTG1	1.84125	2.97801	3.09313	1.58435	0.638975	0.230613	0.742066	2.15277	1.38975	2.41919	3.1837
50810	HDGFRP3	1.84095	3.16767	3.21348	2.37841	0.946388	-1.41388	1.40944	2.42695	0.347923	2.63702	3.29607
2048	EPHB2	1.84042	2.65821	4.10362	0.451439	-1.69925	-2.16993	-1.36995	4.57289	3.2428	4.07961	4.53472
162993	ZNF846	1.83813	2.8784	2.76112	1.97162	-0.363492	2.37594	1.55706	2.11324	1.97469	1.81869	1.29399
285704	RGMB	1.83789	3.04055	1.71387	1.5537	0.0730453	0.894818	2.17081	1.88177	2.35701	1.9349	2.75838
5333	PLCD1	1.83758	2.80413	2.12155	3.72325	-0.758792	0.280833	2.354	2.33245	4.14865	1.11181	0.257891
91351	DDX60L	1.83625	4.00703	2.95095	1.838	0.845597	-3.39119	3.18185	2.63197	3.1565	1.30431	1.83753
79723	SUV39H2	1.83554	2.92481	1.98473	1.80162	0.721597	1.06728	1.20099	1.39402	2.47162	2.69426	2.09452
161291	TMEM30B	1.83447	2.12382	1.91594	1.40283	0.700617	1.8127	1.93502	2.11094	1.27384	2.611	2.45798
1894	ECT2	1.83388	0.488231	2.07509	2.17821	1.05336	2.92663	0.203656	2.74647	1.67967	3.91407	1.07344
9034	CCRL2	1.83372	1.56478	0.817136	1.88307	-0.294492	1.21236	2.32936	3.38333	0.929801	3.20043	3.31142
55320	MIS18BP1	1.8337	3.32281	2.45399	1.72282	-0.208563	-1.01654	2.01604	2.5325	3.19579	2.29918	2.01895
2026	ENO2	1.83348	2.48322	1.76992	2.91095	-1.35979	0.115202	1.96647	2.78628	4.06997	1.97094	1.62161
1978	EIF4EBP1	1.83291	2.73848	2.5249	1.71915	0.435126	1.44969	3.01762	-0.363704	2.06254	2.11297	2.63227
401884	MGC57346	1.8324	2.05482	1.13683	1.60839	-0.29756	1.56873	1.08062	3.91107	2.60929	1.78606	2.8657
85414	SLC45A3	1.83054	3.0788	2.51218	0.635185	1.02492	0.586912	-0.0866475	2.47786	2.69715	2.14856	3.2305
29127	RACGAP1	1.82901	1.04422	1.95818	2.09487	1.10272	1.04638	2.32422	1.07762	3.16262	2.57437	1.90494
9231	DLG5	1.82896	3.88873	3.84227	0.81743	0.0507994	-0.840859	1.83349	2.66045	2.06792	2.10685	1.8625
4046	LSP1	1.82732	0.331782	1.93178	1.554	1.55257	-1.00358	1.14828	3.61292	-0.241008	5.04607	4.34034
55166	CENPQ	1.82709	2.35199	2.60117	0.806298	0.438121	-0.129768	2.96748	2.27249	2.62411	1.784	2.55501
9425	CDYL	1.82388	2.89246	2.44301	2.52879	0.652875	0.481127	2.10627	2.30365	1.66494	1.46111	1.70454
835	CASP2	1.82236	1.73609	2.32579	1.58302	-0.18857	0.573012	1.9974	2.30901	3.31675	2.5379	2.03322
148932	MOBKL2C	1.8198	2.70935	2.75921	1.85744	0.171187	0.892037	1.64677	2.52838	2.42263	2.05109	1.1599
64753	CCDC136	1.81819	3.70044	2.08586	1.6695	-1.79505	-1.17127	-0.979822	2.20493	2.58496	5.85798	4.02438
6173	RPL36A	1.81648	2.89267	2.50324	1.21165	0.556504	1.85411	0.64368	1.52568	1.88832	1.57121	3.51778
1478	CSTF2	1.81599	2.40054	2.5521	1.8383	0.40576	1.30057	0.713243	2.22318	1.97585	3.34387	1.40648
79877	DCAKD	1.81418	3.40925	2.04783	0.966053	0.609697	0.67911	0.813553	2.8446	1.70397	1.91094	3.15683
55007	FAM118A	1.8117	1.81742	1.93041	1.16571	-0.357576	1.22997	2.45451	2.49564	3.27389	2.57601	1.53101
7321	UBE2D1	1.81003	2.57635	1.99473	2.01223	0.514401	0.318135	1.94886	1.87568	1.83677	2.14439	2.8788
3909	LAMA3	1.80829	3.69377	3.49293	2.53199	1.37068	-2.52397	-6.94251	5.39562	3.03242	4.31211	3.71989
50649	ARHGEF4	1.80788	3.09142	2.71959	3.38185	-0.67213	2.70355	-3.5325	3.24372	3.6845	2.54413	0.914609
400673	VMAC	1.80701	3.20845	1.87667	-0.0218264	0.607954	1.14157	1.50877	2.63048	2.77546	1.93289	2.40968
54842	MFSD6	1.80699	2.27237	1.38246	2.37025	0.685093	2.63423	1.61	1.98257	1.27703	1.5677	2.28821
84458	LCOR	1.80631	1.66922	1.83071	1.32728	0.641945	0.865233	2.62365	2.01494	2.23387	2.67897	2.17724
55765	C1orf106	1.8058	2.63934	2.06902	2.52902	0.280038	1.37283	2.82967	1.24236	1.50953	1.0309	2.55525
7105	TSPAN6	1.80526	1.74405	1.07554	0.872016	0.335289	3.99832	0.77754	1.73533	2.18787	2.86687	2.4598
55775	TDP1	1.80491	2.28281	1.72548	2.58703	-0.0642494	1.34308	1.86032	1.77732	2.57766	2.48099	1.47869
80329	ULBP1	1.80471	2.4339	2.3473	3.01381	-1.65259	1.79468	1.58015	1.91217	2.22299	2.42717	1.9675
54676	GTPBP2	1.8043	2.34045	3.08409	1.74171	0.983953	-0.451575	2.15241	3.14402	1.37271	1.93308	1.7422
79922	MRM1	1.80428	1.82716	1.88583	1.3577	0.518707	1.78219	1.22628	1.93192	2.31999	1.87239	3.32064
22984	PDCD11	1.80324	1.71591	2.59275	1.77853	0.479417	-0.164285	1.386	2.1905	2.15908	2.80403	3.09049
203522	DDX26B	1.80306	3.65714	2.59794	2.63807	-0.863229	1.0958	1.95166	2.03693	1.2917	2.46471	1.1599
126382	NR2C2AP	1.80138	2.04546	2.76831	1.46145	0.983619	0.486012	1.87774	2.88944	1.39371	2.20803	1.9
57799	RAB40C	1.80135	2.11338	2.29683	0.644759	0.366782	1.19141	2.74534	1.74331	2.66069	1.83575	2.41528
389906	LOC389906	1.80019	2.31976	4.00568	1.58629	0.619277	0.749889	-1.11629	1.99691	1.83177	2.54137	3.46719
94103	ORMDL3	1.79956	2.35393	1.28141	2.05191	0.779779	0.755113	0.765535	2.46949	2.28085	1.74086	3.51671
26292	MYCBP	1.79955	2.55211	2.06733	1.51108	0.638705	1.57351	0.909405	1.52652	2.31316	1.76842	3.13527
57645	POGK	1.79937	2.79998	2.25078	2.58199	-0.767104	0.955745	2.20529	1.05938	3.76029	1.23649	1.91089
6692	SPINT1	1.79864	2.19872	2.14858	1.40581	0.286935	2.17259	1.72629	1.81291	1.96079	2.03503	2.23879
9113	LATS1	1.79599	1.67043	2.08586	0.799701	1.33703	0.23502	2.31378	3.51388	2.49825	2.37102	1.13493
7403	KDM6A	1.79515	2.66478	4.73101	1.97299	1.07543	-1.15178	1.60737	2.01452	2.79046	2.07948	0.167206
401115	C4orf48	1.79402	2.60246	1.87935	1.47387	2.22842	-0.320124	-1.53051	3.13985	2.1715	2.10681	4.18858
10926	DBF4	1.79281	3.88479	2.69934	0.36257	0.256521	0.993407	1.35826	1.26385	1.92445	2.80029	2.38466
83695	C12orf32	1.78994	2.35293	2.37796	1.15012	0.843121	0.492148	1.73008	1.61327	2.68238	1.53703	3.12041
51012	SLMO2	1.78959	2.49117	2.33559	1.28708	1.08305	1.61091	1.87073	1.01865	1.8232	1.67846	2.69703
84529	C15orf41	1.78944	2.8222	0.920871	1.05943	0.650339	1.078	1.0162	2.40241	2.21077	3.22282	2.51136
23218	NBEAL2	1.78906	1.77873	2.61255	1.27878	0.0543223	0.133223	1.73015	3.19112	2.1352	1.87015	3.10642
8073	PTP4A2	1.78846	3.36141	1.76175	1.01012	0.0199665	0.352417	1.81642	1.02249	2.91003	2.21666	3.41331
3964	LGALS8	1.78841	2.27288	2.75404	2.677	0.487721	0.628899	1.11038	2.51768	2.15158	1.79732	1.48661
10092	ARPC5	1.78745	3.21079	2.92424	1.80685	-0.201736	0.327941	1.80189	1.17149	2.46706	1.47025	2.89572
6188	RPS3	1.787	2.15612	2.39448	1.3536	0.42903	0.895556	1.89467	1.50422	2.3049	1.63531	3.30214
6102	RP2	1.78669	3.20226	3.38969	1.00877	0.856987	0.200182	0.950834	0.885584	2.1309	2.44015	2.80156
266977	GPR110	1.78526	3.21826	1.1137	1.21267	-0.465119	3.08425	2.50093	1.0828	0.640109	1.57576	3.88919
100128881	LOC100128881	1.78517	3.04947	0.116645	3.29546	0.677277	2.63126	-5.49185	1.66626	2.21723	2.15078	7.53916
10434	LYPLA1	1.78494	1.44667	2.16096	2.16503	0.447404	2.93976	1.81037	2.28578	1.22764	2.16298	1.20287
133522	PPARGC1B	1.78325	2.08782	2.29504	2.78154	0.359227	0	2.02185	2.06982	3.58076	2	0.636409
6603	SMARCD2	1.7832	2.15377	2.22989	2.33115	-0.154706	0.664082	1.94474	2.90066	2.09135	2.01799	1.65305
29945	ANAPC4	1.78299	2.6787	2.89002	1.23076	0.529337	-1.15857	2.2478	2.61496	2.55377	2.4901	1.75303
8568	RRP1	1.78187	2.20096	1.46632	1.1164	0.254062	1.59827	2.21211	2.05028	3.13199	1.88598	1.90237
114569	MAL2	1.78125	1.04559	2.35856	1.37604	0.445245	2.20354	1.9681	2.52304	2.18799	1.66631	2.0381
54918	CMTM6	1.781	3.08635	1.7689	1.80504	0.125176	1.11991	1.25624	2.65905	1.74291	1.79076	2.45569
1017	CDK2	1.77996	1.87936	1.83374	2.32647	-0.673804	0.569166	2.17771	2.3096	4.30444	2.63772	0.435241
51030	FAM18B1	1.77943	2.31555	1.67151	2.27225	1.16046	1.94241	0.363812	0.836501	2.61832	1.37102	3.24249
29777	ABT1	1.77793	2.65357	2.44833	1.7375	0.571132	0.117054	0.695323	1.42271	2.23216	2.09353	3.80802
80162	ATHL1	1.77762	0.739785	5.2759	0.716887	-1.63326	-0.217922	2.94806	2.82722	1.184	2.26236	3.67317
57530	CGN	1.77516	1.31871	2.89074	1.20651	0.733551	1.23378	1.71613	2.39598	3.51492	2.04247	0.698782
23670	TMEM2	1.77513	2.84226	2.02208	3.34442	0.0184457	-0.0642632	2.291	2.69744	0.859044	2.45803	1.28288
83442	SH3BGRL3	1.77444	3.16824	2.45316	2.35587	0.745813	0.847772	0.556995	1.95187	1.37601	1.667	2.62164
8805	TRIM24	1.7739	1.48952	1.19619	1.5647	0.615543	2.96638	2.81203	1.60371	2.4771	2.45678	0.557093
7697	ZNF138	1.77301	2.06162	1.60742	0.607158	0.559084	1.03587	2.31165	2.47805	2.00325	1.94674	3.11924
116447	TOP1MT	1.77268	1.45789	3.53395	2.22438	1.05181	0.986273	1.32542	3.21385	1.95267	2.01747	-0.0368914
54627	KIAA1383	1.7718	2.11974	3.31228	1.39941	-0.0100537	-3.23897	2.46949	3.57462	2.76407	2.97199	2.35548
83448	PUS7L	1.77043	2.00387	1.87317	0.560179	0.889116	1.45317	1.12199	1.61445	2.08573	2.65263	3.45003
221322	C6orf170	1.7704	1.59136	2.45292	2.14136	1.25895	-0.323813	2.84961	3.18965	2.89162	1.69569	-0.0433274
5163	PDK1	1.77009	0.427808	1.69319	3.29768	1.77978	1.64166	0.722015	2.36719	3.19943	2.95847	-0.386355
7329	UBE2I	1.76959	2.63717	2.24059	1.76705	0.0683758	1.27904	1.62413	1.50019	1.92924	2.14832	2.50183
6156	RPL30	1.76774	2.04795	3.51508	1.16533	-0.0482006	0.486595	2.49332	2.25137	1.97169	1.67943	2.11489
6224	RPS20	1.7667	2.67503	3.96707	0.962976	-0.190095	-1.87407	1.15121	3.49604	2.98935	1.76394	2.72558
4277	MICB	1.76546	1.2578	1.25067	0.728698	-0.236761	0.698766	2.87307	0.925999	5.64854	2.89308	1.61471
9219	MTA2	1.76504	3.06005	2.33628	2.18253	0.23349	1.42809	2.27987	1.17289	0.770974	2.19236	1.99387
56122	PCDHB14	1.76464	2.22651	2.65287	2.1822	1.31647	-1.09867	0.81263	4.31768	2.24462	1.84976	1.14235
8458	TTF2	1.76449	1.77219	1.70086	2.06998	0.378512	1.0252	1.03519	1.45606	4.08972	2.70706	1.41009
133418	EMB	1.76209	4.08816	3.88169	1.97072	-0.0538227	-5.7009	2.63491	2.48344	2.59018	2.36998	3.35657
64772	ENGASE	1.7617	1.53233	2.78868	1.14137	0.00851552	-0.935809	1.6073	4.63108	2.98569	3.40731	0.450536
64218	SEMA4A	1.76143	1.98681	2.21628	0.436682	0.224153	1.31913	1.8531	1.14775	3.83289	1.90122	2.69629
6636	SNRPF	1.76073	1.70231	2.61097	1.64083	0.532744	0.516273	0.816027	1.33308	2.72031	2.94476	2.79
254827	NAALADL2	1.76056	2.39144	2.59172	0.698005	1.47529	0.771972	1.67485	2.32463	3.20209	1.29956	1.17608
6259	RYK	1.76034	2.93987	2.13258	1.48176	0.32267	0.85151	1.21636	2.32503	2.09411	1.37045	2.86907
51275	C12orf47	1.75884	2.6556	2.59306	1.00262	1.47118	-0.419925	1.5219	1.33703	3.07065	2.57568	1.78058
9651	PLCH2	1.75796	3.19971	4.07382	1.78457	1.5275	2.07455	0.353257	2.51374	0.828682	1.68614	-0.462343
23780	APOL2	1.75739	2.50995	1.31496	1.55786	0.722589	-0.283063	3.09094	2.88356	2.54621	1.18396	2.04698
26815	SNORD36A	1.75596	3.09408	1.51862	0.130061	0.518707	-0.211576	1.7888	1.66451	2.53681	2.85155	3.66802
11329	STK38	1.75543	2.82812	1.85827	2.2405	-0.317013	-0.308605	3.17897	2.1923	2.91427	1.72403	1.24341
55620	STAP2	1.75358	1.45148	2.1174	2.44541	0.153949	2.41411	1.82025	1.60941	2.12909	1.95311	1.44159
27301	APEX2	1.75251	1.44349	2.9847	1.51679	0.524104	2.47606	0.703529	1.1406	2.11289	1.30097	3.32193
3625	INHBB	1.75177	1.93768	1.99039	1.87283	0.267784	-0.234465	1.26919	1.75566	0.539422	3.75002	4.36923
81928	CABLES2	1.75154	1.80735	2.40484	2.42927	0.446516	1.63241	1.76939	2.59864	1.98946	1.56123	0.876265
84186	ZCCHC7	1.75141	2.90016	1.34717	2.43741	0.552782	-0.160194	2.21131	1.37397	3.05889	1.67531	2.11727
56675	NRIP3	1.74926	2.64981	2.42999	6.61471	-2.11548	-5.52356	2.77444	0	6.87036	0.263034	3.52925
3455	IFNAR2	1.74914	4.22542	2.21853	1.37744	-1.14525	0.194378	0.968489	3.0289	1.49742	2.61063	2.51546
8439	NSMAF	1.74829	2.86856	2.4838	1.16977	1.0826	0.220203	1.197	2.01597	1.38904	2.23039	2.82558
10801	SEPT9	1.74775	2.21517	2.33143	1.47699	0.147722	0.366924	0.781549	2.87976	1.70127	2.26799	3.30873
55706	TMEM48	1.7466	1.17209	1.5449	1.79281	0.853375	2.09182	1.29863	1.77811	2.495	2.27612	2.16314
80071	CCDC15	1.7465	1.5323	2.05585	1.10074	-0.480265	0.969466	2.48829	2.91803	3.10236	1.85073	1.92749
6170	RPL39	1.74647	1.54913	2.40806	1.97888	1.34407	0.776337	0.203642	1.95898	2.92364	2.35734	1.96464
6929	TCF3	1.74613	2.51984	2.10476	1.2767	0.332983	1.52821	1.60054	1.60507	1.75469	2.57748	2.16107
5292	PIM1	1.74553	3.17818	1.18468	2.52078	-0.671946	0.979432	3.70536	1.85055	1.15471	2.02864	1.5249
80381	CD276	1.7451	1.91159	3.56926	1.38481	0.68897	0.534157	0.321928	2.91123	1.99161	2.32654	1.81094
3579	CXCR2	1.74497	9.65821	2.47491	3.80266	-1.16559	-3.16993	-3.70044	2.92527	0.418713	1.81359	4.39232
100130776	LOC100130776	1.74488	2.99498	3.37504	1.84163	0.594485	0.115881	-1.6845	4.34848	1.3505	2.33298	2.17932
56126	PCDHB10	1.74339	1.95331	2.35347	1.77745	2.43254	-0.65186	-0.026967	2.4327	1.72056	1.71741	3.72528
54974	THG1L	1.74141	2.04103	2.02203	3.88517	0.027894	1.39296	0.457045	1.77444	2.43063	2.16463	1.21831
100302692	FTX	1.74108	2.76253	2.47357	1.28051	-0.0635367	0.334804	1.41715	2.07374	2.45116	1.21822	3.46263
57547	ZNF624	1.74097	3.05482	1.90599	1.35614	0.475841	0.513001	-0.0322146	2.83872	2.97552	3.16251	1.1594
11273	ATXN2L	1.73906	2.48539	2.38082	1.47541	0.829544	-0.176182	1.9314	1.57465	2.1568	2.06141	2.67132
2706	GJB2	1.73843	1.92253	1.66695	3.25604	2.83774	4.24664	-4.92174	2.05083	2.60715	0.978213	2.73997
9533	POLR1C	1.73818	3.17105	4.22212	0.594816	-0.329848	-0.420544	1.323	3.1413	1.69501	1.98489	2
8317	CDC7	1.73804	2.30117	0.624961	1.46395	0.27208	1.33579	0.532221	2.5502	2.02179	4.00817	2.27009
159371	TMEM20	1.73701	0.285402	1.80386	2.40939	1.58496	1.346	-1.22948	3.07435	3.21723	2.95971	1.9187
84243	ZDHHC18	1.73691	2.65688	1.89287	1.75571	-0.500041	0.0180426	2.13586	3.42025	2.04736	3.08373	0.858446
9684	LRRC14	1.73629	2.83134	2.45587	1.14816	1.15512	-0.251199	1.00856	1.76912	2.69012	2.12219	2.43357
8766	RAB11A	1.73624	1.58662	1.75768	2.14725	0.229214	1.71945	1.68958	1.82438	2.12916	1.92841	2.35069
653121	ZBTB8A	1.73624	2.70266	1.99039	1.63584	-0.503393	0.0089516	2.29813	1.41998	2.42146	1.91552	3.47282
148327	CREB3L4	1.7361	2.3627	1.65287	0.405691	0.140423	0.650438	2.79968	1.33044	2.84899	2.00776	3.16207
54807	ZNF586	1.73564	1.37747	1.24052	0.944212	1.31856	1.07748	1.83472	3.24969	2.32193	2.05772	1.93411
126789	PUSL1	1.73527	1.41394	2.55348	2.16548	0.278716	1.3289	2.1394	1.81604	3.42202	2.06693	0.167842
10349	ABCA10	1.7347	1.19265	1.72548	4.09366	0.289176	-1.77082	0.655089	2.82012	2.89575	3.76174	1.68412
9424	KCNK6	1.73426	1.78606	1.67908	0.712423	-0.0423463	1.22688	1.37281	0.760617	4.90972	2.70895	2.22844
26974	ZNF285	1.73308	3.09818	1.24664	0.876194	-0.422127	0.851477	0.812373	2.54511	3.29662	2.76081	2.2655
57541	ZNF398	1.73181	2.47449	2.41621	1.10314	-0.295693	0.450548	2.52621	1.76322	2.20311	2.48508	2.1918
54069	MIS18A	1.72992	2.15186	2.29068	1.07073	0.914944	0.984991	1.62521	0.836362	3.15043	2.35821	1.91582
60674	GAS5	1.72798	1.19265	2.66616	1.88017	0.659471	1.67083	2.02049	1.5001	1.81454	1.95828	1.91709
79760	GEMIN7	1.72655	2.76774	1.85597	2.50776	1.1301	0.392668	1.20122	1.38037	1.81546	1.13457	3.07964
91450	LOC91450	1.72654	1.84246	1.13191	1.98995	2.23897	-0.722466	3.8865	2.6909	0.344648	7.32193	-3.45943
10953	TOMM34	1.72541	2.74045	1.77609	1.61589	-0.252943	0.495061	2.21772	1.16039	3.34137	1.66265	2.49746
84280	BTBD10	1.72337	2.1075	2.05431	1.0298	1.15338	1.43843	1.82426	1.89542	0.768774	2.2163	2.74554
7576	ZNF28	1.7224	3.21348	1.94301	1.21022	-0.575744	1.0651	2.03833	1.16375	2.43063	1.08616	3.64909
153769	SH3RF2	1.72233	7.64386	2.45066	2.79796	1.68203	-2.0973	-5.49185	2.28824	3.73039	4.11974	0.0995357
10906	TRAFD1	1.7201	2.15353	1.70211	1.39151	0.177072	0.14317	2.47337	1.47321	2.89839	2.06784	2.72081
2178	FANCE	1.71939	2.50646	2.01067	1.87122	-0.704426	0.121679	2.34211	1.89367	3.31288	3.01495	0.824716
5777	PTPN6	1.718	3.04439	1.75148	2.76107	-0.109451	-2.28061	3.15452	2.35792	3.93239	1.40551	1.16278
2073	ERCC5	1.71671	2.53051	2.10154	1.24631	0.854437	-1.02844	1.08215	6	2.06422	1.68655	0.629875
6319	SCD	1.71517	2.27036	1.37482	0.500544	1.57689	1.43134	0.639282	1.31451	8.33431	2.29798	-2.58835
1591	CYP24A1	1.71377	4.41978	1.83007	0.368686	0.293196	4.18209	-1.82597	4.24049	0.133473	2.28635	1.20956
55534	MAML3	1.71283	3.70266	1.32965	1.37042	-0.10621	-0.0385137	2.25539	1.61717	2.45286	1.92859	2.61631
51690	LSM7	1.71282	1.3811	1.96857	1.23352	0.653999	2.9707	0.860977	1.12487	1.16604	2.35779	3.41063
3315	HSPB1	1.71138	1.78598	2.76122	1.92792	0.42136	1.4049	1.27719	0.60684	3.30651	1.59391	2.02798
2820	GPD2	1.71051	1.63861	2.15827	1.8917	0.639378	2.25228	2.18521	1.75868	0.623391	2.5744	1.38315
2161	F12	1.70948	1.64284	2.54025	0.570607	2.01298	2.27662	-1.22677	0.5807	-0.538669	4.62149	4.61471
9735	KNTC1	1.70865	0.511084	1.42645	1.97303	0.668291	1.58831	2.61947	1.7053	3.41366	3.03028	0.150602
9657	IQCB1	1.70772	2.30746	1.89845	1.87929	-0.00365702	1.69469	2.3239	2.1162	1.74036	2.33409	0.786405
5831	PYCR1	1.70735	-0.514573	0.263034	1.34792	-5.49185	1.20133	8.33985	-0.135655	4.15295	4.60562	3.30485
3280	HES1	1.70717	2.62811	0.755761	0.687762	0.777575	1.78395	2.04173	1.56311	1.60578	1.59024	3.63771
51136	RNFT1	1.70683	3.27433	1.38265	1.60276	1.93929	-1.43348	1.34478	2.91681	2.54993	1.27253	2.21873
114907	FBXO32	1.70609	1.21988	2.41226	-0.254255	-0.661104	0.876812	2.8235	2.888	4.20606	2.13967	1.41009
51163	DBR1	1.70581	2.03953	2.32193	0.203872	0.153998	1.97982	1.91526	1.81998	3.11042	1.23217	2.28109
5902	RANBP1	1.70467	2.07352	2.25038	1.00173	0.443835	0.32499	0.681297	2.10122	2.63267	2.28773	3.24929
6573	SLC19A1	1.7045	2.52532	0.937634	1.40255	0.569021	1.57302	0.884523	-0.368539	5.02911	2.81998	1.67243
26813	SNORD36C	1.70411	3.43669	1.85992	1.04915	0.0187366	1.05247	1.23447	2.40772	1.76369	2.19199	2.02631
6563	SLC14A1	1.70351	2.53554	1.26315	1.01491	0.0447399	3.34894	2.08387	1.03411	0.316923	2.95446	2.43848
158248	TTC16	1.70348	2.81714	2.33653	4.16419	0.549498	-2.32193	3.06496	4.40439	-3.45943	0.572579	4.90689
79080	CCDC86	1.70223	2.04855	2.59159	1.62947	1.12974	2.23143	0.815839	1.24302	1.66128	1.91224	1.7591
22916	NCBP2	1.70175	3.30476	1.9001	1.2595	0.0513707	0.953869	1.8324	1.88388	2.09132	1.2251	2.51518
5863	RGL2	1.70171	2.45025	2.56262	1.1407	0.0139188	-0.0511167	1.8315	2.68102	2.39402	2.4295	1.56469
8349	HIST2H2BE	1.70086	3.21121	3.2961	-0.276245	3.89737	3.12456	-0.805899	0.87173	2.18744	1.51724	-0.0149194
85315	PAQR8	1.69992	2.14988	2.03536	-0.128403	-0.389611	-0.937904	1.55284	2.64241	5.89815	2.85875	1.3177
84823	LMNB2	1.69926	2.37181	1.80649	2.42817	0.0434144	1.53649	1.19583	1.66372	1.72067	2.01244	2.21355
10401	PIAS3	1.69868	2.85678	2.00454	1.27717	-0.231556	-0.354345	2.29199	2.05662	3.73211	1.63281	1.72072
79897	RPP21	1.69866	2.97661	2.28809	1.27737	-0.553171	0.533639	2.33673	0.988957	3.171	2.01106	1.95629
3955	LFNG	1.69838	2.81613	4.59158	-0.0777477	-1.41908	-0.432735	2.2537	5.15474	1.20209	2.72223	0.172898
200539	ANKRD23	1.6981	2.11894	1.12418	2.06848	0.200078	0.0692627	2.56635	2.82081	3.29684	1.31171	1.40439
90333	ZNF468	1.69776	2.17996	1.64328	1.40747	0.179448	1.79656	1.86394	1.15505	2.82038	2.11761	1.8139
57480	PLEKHG1	1.69753	2.7693	2.17968	2.44955	0.00168835	0.452632	1.63491	2.01381	1.04073	2.94462	1.4884
7155	TOP2B	1.69636	1.16322	1.74073	1.87991	-0.0145864	2.10873	2.77584	2.0859	1.7513	2.42922	1.04337
1164	CKS2	1.69616	1.50668	1.17656	1.88293	1.45987	3.14078	-0.438121	1.49849	0.67002	3.40691	2.65751
27134	TJP3	1.69569	1.75406	0.668486	0.962088	-1.99366	2.78018	1.81124	2.98563	3.77957	2.73061	1.47869
374443	LOC374443	1.69515	1.89963	0.584963	0.640816	0.189695	-0.365995	2.48884	3.59418	2.65992	2.92361	2.33582
81619	TSPAN14	1.69398	2.42738	2.18026	1.51954	0.354087	-0.0834329	1.80221	2.15677	2.70843	1.58585	2.28872
9319	TRIP13	1.69372	0	2.46574	2.37642	0.0724085	3.01842	0.668379	1.22853	4.43528	1.36296	1.30902
1604	CD55	1.69346	1.87659	1.52807	0.915491	-0.0903147	1.70958	2.9088	1.58616	2.94018	1.74011	1.81993
23401	FRAT2	1.69336	2.42092	3.02425	0.335603	0.090935	-0.609891	2.25756	3.3714	1.49476	2.65909	1.88897
11344	TWF2	1.69132	1.786	3.77015	1.76959	0.749959	-0.652294	0.196905	3.75566	2.14232	1.8755	1.51937
3800	KIF5C	1.69103	2.46402	2.89389	-0.00464636	-0.875037	2.47151	3.35387	1.31911	-0.359853	3.52098	2.12646
149428	BNIPL	1.69024	4.11944	2.78466	0.344911	-9.04712	4.83954	2.93473	0.606989	5.93074	1.4548	2.93377
9631	NUP155	1.68866	1.35188	1.41626	2.31723	0.825775	1.1689	0.936274	1.0811	2.61599	3.38064	1.79256
341	APOC1	1.68844	0.325818	2.65592	2.91604	0.0578073	-0.247034	1.0162	1.88982	3.1682	4.11568	0.985989
79778	MICALL2	1.68686	2.71591	2.79735	1.49683	0.490986	0.216811	2.2949	2.43997	-0.290838	2.54749	2.1592
5966	REL	1.68462	1.80735	1.31146	1.16439	-0.472966	1.74568	2.28597	1.83984	2.64981	1.8618	2.65281
9489	PGS1	1.6845	2.644	1.46453	0.667924	0.561089	1.26544	1.03562	1.72128	2.2578	2.0923	3.13505
7979	SHFM1	1.6841	2.22408	1.83695	2.2435	0.11093	1.3528	1.85724	1.16687	2.99911	0.963385	2.08615
1434	CSE1L	1.68318	2.09245	3.40817	0.91076	0.334723	-0.266428	1	1.87092	3.58402	2.36632	1.53083
5912	RAP2B	1.68291	1.6138	2.10521	1.96346	-0.502206	0.847263	1.79773	2.85564	1.40306	2.98435	1.7608
399972	FLJ39051	1.68259	2.00387	1.46273	-0.238787	-0.820552	2.46555	3.04394	2.46614	1.28605	2.42253	2.73439
9583	ENTPD4	1.68022	2.16239	2.66137	2.33415	1.36828	0.804604	1.39147	1.922	0.582494	1.83846	1.73697
23186	RCOR1	1.67897	3.15789	2.35733	1.87823	-0.334031	-0.437142	0.909802	2.21428	2.65136	2.98185	1.41009
51222	ZNF219	1.67856	3.42772	2.91783	1.50337	-0.969843	-1.75069	2.7971	1.63333	3.14644	1.97909	2.10124
2926	GRSF1	1.67828	2.7464	2.07518	1.5917	0.665198	0.880073	1.41636	1.62692	1.05206	1.94304	2.78591
149175	MANEAL	1.67638	2.007	1.057	1.0926	-0.0183008	4.21821	-2.9782	2.14923	4.94273	2.37892	1.91458
10904	BLCAP	1.67534	2.15509	1.42202	1.62589	0.911463	1.54506	2.18157	0.908798	3.23304	1.41974	1.35071
284161	GDPD1	1.6749	2.28904	0.659771	1.61369	0.32827	0.0851395	2.59425	1.54749	3.97053	1.55117	2.10962
1612	DAPK1	1.67276	1.84387	0.629621	-0.20813	1.40877	1.20077	2.96948	2.70123	2.59802	2.26202	1.32193
80305	TRABD	1.67268	2.90399	2.62649	2.73118	-0.178369	-0.819962	0.707607	2.39774	2.96528	1.67863	1.71425
6141	RPL18	1.67258	3.34004	2.15282	0.976965	-0.225216	-0.635101	1.87868	1.71169	3.18109	0.954453	3.39042
84918	LRP11	1.67256	1.99625	1.70775	2.65374	0.501592	0.878157	1.91429	2.07492	2.47064	1.74449	0.783818
4615	MYD88	1.67081	2.02409	1.76675	1.78831	0.595487	1.69038	2.17704	2.03547	0.752674	1.85409	2.0238
1371	CPOX	1.67042	2.72496	2.21658	1.6486	0.613391	-0.34943	1.78156	2.02126	2.65842	1.73598	1.65289
5315	PKM2	1.66867	3.17409	2.1913	1.1487	0.46385	0.048192	-0.0295537	2.32446	2.11473	1.67886	3.57206
257106	ARHGAP30	1.66853	3.82166	3.82782	1.41695	-1	-0.975563	2.04008	2.14992	1.66626	3.58311	0.155069
55103	RALGPS2	1.6677	2.29193	1.72497	0.793828	0.553527	2.19498	1.68519	2.24101	1.32743	2.52517	1.33894
2232	FDXR	1.66762	1.36741	1.85187	2.62391	0.215481	1.05087	0.839846	2.20426	2.34614	2.23538	1.94108
51053	GMNN	1.66746	1.10016	1.29001	2.6099	-1.61932	1.97259	2.27152	2.81779	2.73958	1.85437	1.63802
441478	NRARP	1.66583	2.51069	2.58945	-0.432959	-0.918654	0.342951	-0.0652915	4.5221	1.61599	3.16993	3.32408
23133	PHF8	1.66532	2.50904	2.81602	0.868485	0.230905	1.02321	2.36677	1.49781	1.87263	1.66342	1.80491
9136	RRP9	1.66426	2.75861	2.52438	1.73252	0.100694	0.46693	0.0351894	1.72303	2.01483	2.53158	2.75489
23162	MAPK8IP3	1.66383	2.58298	2.48706	0.555294	0.162163	0.91105	2.34434	1.86555	2.21271	2.16112	1.35607
84128	WDR75	1.66371	2.66926	2.02469	2.18677	0.209487	0.948543	1.14694	1.83472	1.56429	2.29002	1.76244
51337	C8orf55	1.66328	2.0913	2.62004	1.64847	0.435505	3.04964	1.65801	1.58621	1.56505	0.609819	1.36879
137075	CLDN23	1.66303	1.68697	2.39663	0.852482	0.814161	2.75187	3.92584	-0.275875	0.505056	1.887	2.08616
51274	KLF3	1.66258	1.72808	2.25905	1.50587	0.565236	1.73842	1.68094	1.70353	1.03655	2.4167	1.99146
8148	TAF15	1.66231	2.25336	1.90296	1.34341	0.993261	0.400151	1.11338	1.13997	1.59993	3.00144	2.87521
9678	PHF14	1.66146	2.02324	1.70195	1.31302	0.699654	0.623697	2.72181	2.03643	1.44295	2.28341	1.76845
776	CACNA1D	1.66046	2.86507	2.34734	1.77476	-2.31496	1.35538	4.44001	3.27589	1.60682	0.688833	0.565485
23015	GOLGA8A	1.6597	2.66139	1.36084	2.40235	-0.243705	-1.57662	1.05094	2.79362	5.29017	1.05505	1.80293
51366	UBR5	1.65968	2.0072	1.85585	1.53078	-0.108094	0.225183	2.6072	2.0005	3.94015	1.55982	0.978247
25891	PAMR1	1.65926	0.118941	3.38899	2.0909	-4.14983	-2.63867	0.643856	3.67964	8.56605	3.37364	1.51907
3065	HDAC1	1.65902	3.03155	2.24601	0.781679	0.225601	0.495544	1.69923	1.2938	2.55508	0.959876	3.30185
1736	DKC1	1.65817	1.32444	2.11396	1.23145	0.586703	1.53957	2.31951	1.75204	1.28262	2.46838	1.96307
5331	PLCB3	1.65815	1.231	1.87415	1.95894	0.862761	1.87223	2.31673	2.0907	0.915949	2.21385	1.24522
51067	YARS2	1.65768	3.30743	2.10373	1.10303	0.976232	0.828281	0.65983	1.14387	1.2784	2.30485	2.87117
144097	C11orf84	1.65615	2.53343	2.67195	3.59042	-0.025091	0.695462	-1.82852	1.46059	1.57657	2.33653	3.5502
116238	TLCD1	1.65406	1.69449	1.9701	-0.805077	-0.620615	1.21642	1.68521	2.52702	1.88465	2.25292	4.73549
7469	WHSC2	1.65403	2.74218	1.39997	0.963034	0.125427	-0.0756038	2.05005	1.56959	2.45636	2.29002	3.01925
5203	PFDN4	1.65389	2.05133	1.80178	1.51059	0.723762	1.26345	1.87625	1.0996	2.02436	2.12739	2.06039
92714	ARRDC1	1.6537	3.38963	1.39505	0.289147	0.310555	-0.730449	1.61853	1.989	3.28704	1.6405	3.34804
10096	ACTR3	1.65135	3.31243	2.57608	1.00745	0.666512	-0.0227567	1.19657	1.12498	1.63245	1.89497	3.12485
80746	TSEN2	1.6511	2.00595	2.48476	1.72998	0.426931	0.690858	0.519867	1.64238	2.71165	3.28369	1.01495
56915	EXOSC5	1.64897	1.7997	2.15275	0.532495	0.114846	1.20702	1.68703	1.65643	3.04392	1.74649	2.54904
25853	DCAF12	1.6487	2.61555	2.51539	1.8834	0.474972	-0.67946	1.30039	1.93787	2.99557	1.81932	1.62397
152518	NFXL1	1.64799	1.98896	1.39652	2.22349	1.20532	-0.227234	2.17249	3.51841	1.14543	3.11059	-0.0541074
79023	NUP37	1.64798	1.68266	2.36134	1.10175	1.64268	-0.627234	0.910949	1.57096	3.27397	2.44399	2.11879
7443	VRK1	1.6477	1.68766	1.61993	0.643277	0.647671	0.513618	2.35734	1.49681	2.06487	3.08005	2.36582
9871	SEC24D	1.647	1.6275	2.09196	1.2197	0.161835	0.341952	2.32781	2.49779	1.2845	2.75626	2.16066
9939	RBM8A	1.64582	1.86333	2.19216	1.31213	0.661499	1.85385	1.83206	1.30826	1.18283	2.20339	2.04866
55074	OXR1	1.64572	2.41438	2.115	0.322658	0.0351354	-0.0473683	2.32812	1.91669	3.41584	1.95939	1.99736
23462	HEY1	1.64495	2.97323	2.40064	-0.0931094	0.306978	-0.0328646	0.840004	0.0274807	5.55612	2.77799	1.69302
2074	ERCC6	1.64476	1.9437	1.82321	1.74029	1.0706	1.79796	0.878348	1.87926	1.47846	2.31117	1.52462
5862	RAB2A	1.64436	1.35759	3.36383	1.68694	0.987829	1.71106	1.28979	1.747	1.48333	1.9098	0.906378
31	ACACA	1.64427	2.03068	1.98299	1.10094	-0.429477	2.17363	0.867128	2.29795	1.9523	2.09235	2.37416
79718	TBL1XR1	1.64404	1.71726	1.61171	1.28682	0.901197	1.08769	1.11362	3.03431	1.63769	1.58464	2.46547
9816	URB2	1.64321	2.26601	2.46066	1.1375	0.575115	1.70664	1.07039	1.40024	1.18982	3.15078	1.47491
127602	DNAH14	1.64278	1.57743	3.10154	2.28838	-0.485427	2.46428	-0.378512	2.50389	1.98819	2.47491	0.893085
89845	ABCC10	1.64224	2.7561	2.61813	1.45066	0.597995	-0.469274	0.990674	2.49067	1.71165	2.28387	1.99196
3925	STMN1	1.64191	1.36301	1.40417	0.518399	1.01624	0.809056	0.78708	1.47917	2.98799	3.31561	2.73835
79650	C16orf57	1.64169	2.41539	1.80045	1.40146	0.624534	0.401198	1.24815	2.20563	1.53919	1.88319	2.89773
6633	SNRPD2	1.64125	2.44421	2.20351	0.70149	0.310023	0.88752	0.840826	1.25571	2.46514	2.01304	3.29104
55552	ZNF823	1.64014	2.03859	1.92355	1.17266	-0.257189	1.54633	2.26184	1.59989	2.20013	2.21047	1.70508
6949	TCOF1	1.63973	2.46904	2.7535	1.25326	-0.0711708	0.232017	1.27913	1.88384	2.45544	2.30953	1.83275
5001	ORC5	1.63869	2.80055	1.65724	0.715697	0.680721	0.442518	1.72403	1.35152	2.58275	1.9349	2.49692
55215	FANCI	1.63834	1.64948	1.99038	1.69078	0.704224	1.44	0.86826	1.41028	2.33134	2.72311	1.57552
6732	SRPK1	1.63814	2.22991	2.0221	2.00776	1.19732	1.82067	1.21831	1.70331	0.886761	1.8504	1.44488
56917	MEIS3	1.6379	3.11548	4.55714	2.30406	-3.06088	-3.9349	-5	3.92527	1.60145	1.97199	10.8994
8227	AKAP17A	1.63727	2.96277	2.9486	1.71415	-0.633872	-0.470808	1.55269	1.59224	0.869416	0.628031	5.20945
55743	CHFR	1.63668	2.51271	2.11298	1.8696	0.894103	-0.505908	1.6692	1.84994	1.91331	2.4304	1.62047
9066	SYT7	1.63649	2.38339	3.63574	-0.922278	-2.92057	2.66756	-1.83551	4.10563	2.60675	2.86333	3.78085
5699	PSMB10	1.63602	2.03235	2.93093	1.18303	0.127798	0.368387	1.72831	2.36964	0.697695	2.13025	2.79177
10799	RPP40	1.6345	1.70109	2.3196	2.0465	0.728362	2.01045	0.0905123	1.85434	1.34225	2.91073	1.34119
23090	ZNF423	1.63436	7.50779	2.73521	3.21632	-0.561311	-6.52356	-4.70044	3.02748	2.17544	7.9542	1.51245
100132832	LOC100132832	1.63159	1.69188	2.16251	1.15325	0.695145	0.834715	2.1375	3.00836	1.61265	1.70435	1.3155
163786	SASS6	1.63121	1.50646	2.03562	1.31988	1.28861	0.923076	1.28665	1.4848	3.00336	3.64534	-0.181711
84542	KIAA1841	1.6312	4.08342	1.48427	0.186963	-1.46496	0.258193	1.54432	1.7047	6.04439	1.64195	0.828729
11103	KRR1	1.62941	2.60919	2.00809	0.897012	1.04416	0.525981	2.08583	1.3952	0.935532	2.10683	2.6863
5931	RBBP7	1.62903	2.65045	3.04338	1.18203	-0.156213	1.2318	0.563584	1.72734	1.94146	2.05153	2.05491
10915	TCERG1	1.6279	2.23022	2.16561	1.78609	0.485163	0.762486	0.934457	1.83544	1.88463	2.46935	1.72554
160335	TMTC2	1.6276	1.85496	2.1039	0.933251	0.347463	0.0418202	0.947877	2.15867	1.77761	2.34792	3.7625
5983	RFC3	1.62617	2.56009	1.64943	0.778532	-1.11477	-0.179924	0.994123	1.97552	4.57184	2.54189	2.48497
51696	HECA	1.62555	3.19873	2.64443	1.09743	0.880757	-1.72979	1.75949	2.59882	1.66494	2.03263	2.10806
3364	HUS1	1.62531	2.78588	1.49661	2.35755	1.27009	2.31609	0.301656	0.901316	1.44913	2.37474	1
23076	RRP1B	1.62528	2.36962	2.2058	0.920511	0.293169	0.249878	1.20829	1.70656	2.43915	1.85978	3
8208	CHAF1B	1.62458	0.550693	2.15403	0.826584	-0.402371	1.73831	1.16525	2.39428	3.50657	2.97199	1.34042
57696	DDX55	1.62378	2.6123	2.45485	1.07469	0.260775	0.613936	2.2196	1.04917	1.52052	2.55302	1.87895
54991	C1orf159	1.62357	1.81157	2.02146	1.46664	0.189034	0.904703	1.37744	1.97284	2.32792	2.24839	1.91571
314	AOC2	1.62353	1.41756	1.24052	1.80192	0.598078	1.94241	0.498119	2.01622	2.30314	3.45208	0.965235
29957	SLC25A24	1.62334	3.19931	1.96144	2.43083	0.389635	0.875	1.10457	1.32698	1.08607	1.63145	2.2281
3382	ICA1	1.62313	2.57083	0.929306	1.90046	0.347697	1.68003	0.82926	1.32696	2.24065	1.88572	2.5204
58527	C6orf115	1.62026	2.21515	1.01364	3.77224	1.26741	1.93889	0.70276	1.62435	0.803509	1.46519	1.39946
81831	NETO2	1.61983	2.28367	0.787696	1.90484	1.22311	-1.04041	1.14923	2.50542	1.70526	3.23384	2.44566
64326	RFWD2	1.6195	2.07829	2.57713	2.5191	0.433176	-0.156766	1.50854	2.24136	2.3668	1.59385	1.03351
7264	TSTA3	1.61926	3.31082	2.7116	1.74579	0.137397	0.528327	0.812616	1.55606	1.3874	1.5814	2.4212
23204	ARL6IP1	1.61882	3.32715	1.59122	0.838351	0.315749	1.46779	1.09227	1.64685	1.75248	1.72268	2.43366
9889	ZBED4	1.61853	2.73359	2.22529	1.2736	0.181425	0.249081	0.725378	1.51723	2.50929	1.90494	2.86546
5570	PKIB	1.61799	1.86782	1.43644	0.170933	-0.570633	-0.669205	3.25192	1.88361	4.72282	3.07734	1.00882
8928	FOXH1	1.61594	1.12744	2.52422	2.14362	0.559569	0.879355	1.64326	2.33301	2.2494	1.50601	1.19354
1312	COMT	1.61557	1.48692	1.3362	1.52571	0.572337	1.65867	0.902502	2.33325	2.00372	1.98138	2.35497
9266	CYTH2	1.61555	1.21686	2.69362	1.72016	1.20195	0.548989	0.874531	2.45113	1.13411	2.56993	1.74416
1287	COL4A5	1.61547	2.86637	2.4938	1.86683	1.38274	1.65255	-2.34065	2.58854	1.06806	2.33105	2.24535
4179	CD46	1.61313	2.69337	2.33133	1.16214	0.969118	0.257501	2.11005	0.679952	2.87493	1.20047	1.85239
239	ALOX12	1.61254	2.50834	4.63798	1.09657	1.36535	5.55592	5.29203	-2.63559	8.81261	-4.70044	-5.80735
23285	KIAA1107	1.61239	2.70877	1.70881	1.26832	1.00477	0.328471	1.51353	1.02857	2.51536	2	2.04731
84722	PSRC1	1.61196	1.82018	2.44908	1.13079	0.70044	0.135018	0.0703893	1.90135	2.26589	3.26127	2.38524
6152	RPL24	1.61137	3.05613	2.21492	1.05479	0.151619	0.61471	1.52818	1.64139	2.08621	1.19778	2.56798
4800	NFYA	1.61009	2.22449	1.74342	2.21795	0.0758538	0.40345	1.69849	2.00266	1.35436	2.18645	2.19379
6004	RGS16	1.60973	2.1008	0.456268	0.658838	-1.08453	0.770911	3.22785	2.15636	3.75722	2.73104	1.32252
192670	EIF2C4	1.6097	2.40599	2.22422	2.4458	0.21537	0.962981	2.51037	2.32193	1.32193	0.864345	0.824051
58504	ARHGAP22	1.6087	1.63941	2.5025	1.15837	-0.194011	-3.36923	0	2.41356	0.666263	8.74819	2.52195
145957	NRG4	1.60824	2.47615	1.41971	1.81124	0.97663	2.40718	-0.956057	0.534777	1.10236	2.62515	3.68523
170959	ZNF431	1.60797	2.25303	1.93587	1.06685	0.184314	0.567041	2.13452	1.43177	2.41013	2.30365	1.79256
2091	FBL	1.60788	2.14049	1.73874	1.85739	-0.798195	1.66696	1.85434	0.976565	3.05531	1.66194	1.92523
84930	MASTL	1.60736	2.50576	2.77961	0.795859	0.455082	-0.878128	1.33673	2.60164	3.1883	2.23502	1.05377
128869	PIGU	1.60592	1.289	1.96822	1.39505	0.456096	1.0103	1.72542	1.37635	3.04339	2.18836	1.60697
267002	PGBD2	1.60382	1.76871	1.36725	1.65876	-0.0286448	1.20488	1.66078	1.55979	3.01362	1.89381	1.9392
1479	CSTF3	1.6031	2.22618	2.39686	0.753238	1.22532	0.628931	0.799623	2.14649	1.46125	1.99336	2.39979
5901	RAN	1.60171	2.26169	2.05037	1.60956	0.399754	1.285	1.36896	1.05328	1.52984	2.27709	2.18155
10970	CKAP4	1.60142	2.20453	1.69944	1.09043	0.923343	0.269683	1.47974	2.43698	1.77775	2.87599	1.25634
388561	ZNF761	1.60123	2.3778	1.96319	1.36307	-0.0383128	0.160864	1.86538	1.76421	3.10371	1.92003	1.53233
91975	ZNF300	1.60113	2.64368	3.13036	1.0136	1.1136	-0.00385233	-3.69032	3.07217	1.36708	2.22239	5.14256
865	CBFB	1.60095	2.49735	2.20492	1.53494	1	-0.090976	1.18052	1.73386	1.62027	2.1573	2.17132
1454	CSNK1E	1.59989	2.92255	2.47665	1.12238	0.596858	-0.712591	0.740757	1.69774	1.79985	2.54306	2.81161
9168	TMSB10	1.59956	2.89559	2.76966	1.21953	-0.750168	-0.463289	2.13647	2.22457	-0.285107	2.07795	4.17038
57613	KIAA1467	1.59877	3.34537	0.119102	1.20569	-0.857003	-0.0936027	4.34394	0.948893	3.74322	1.23816	1.99387
84365	MKI67IP	1.59865	2.345	2.22767	1.99048	0.354862	1.23476	1.30535	1.46308	0.893085	1.73901	2.43325
201973	CCDC111	1.59634	2.76037	2.1039	0.189617	0.0249176	-0.662646	1.64924	1.62071	2.73697	1.70706	3.83321
3796	KIF2A	1.59611	2.25701	1.22798	2.26442	0.568178	-0.237896	0.668379	3.27589	1.58496	2.77529	1.57693
54892	NCAPG2	1.59427	0.313735	1.63965	0.752546	0.338881	1.30901	2.58141	0.990857	2.79402	2.87318	2.34939
79670	ZCCHC6	1.59356	2.98871	1.93303	0.275952	0.456339	-0.203145	1.56679	2.87068	1.62253	2.55435	1.87032
55343	SLC35C1	1.59302	3.44405	2.01683	-0.314815	-0.581259	1.04365	1.1867	2.22029	0.891545	2.18427	3.83892
5718	PSMD12	1.59235	2.46493	2.23142	1.50769	1.17432	0.618881	0.920055	1.54168	1.47885	1.62735	2.35834
54454	ATAD2B	1.59199	2.2307	1.73658	2.27734	1.33988	-0.270089	2.29616	2.10158	1.42895	1.9094	0.869416
3292	HSD17B1	1.59196	1.99309	2.46787	1.32352	1.0581	1.82828	-1.03171	2.53478	0.93565	2.01308	2.79697
27042	DIEXF	1.59151	2.20872	2.46331	1.46686	0.393885	1.083	1.65284	1.78668	1.24187	1.87772	1.74017
8833	GMPS	1.59107	1.5042	1.85618	1.14318	0.426185	2.66603	0.949136	2.16587	1.95489	2.11791	1.12711
23514	KIAA0146	1.59069	2.33518	1.67657	1.6886	0.0547089	0.966154	2.0269	1.25364	2.92665	1.68989	1.28858
727957	HEATR7A	1.59052	2.28749	2.67847	1.2927	0.663924	0.56585	1.48335	1.77675	2.23231	1.7962	1.1282
595	CCND1	1.5901	0.105808	0.800082	2.31635	1.87764	1.61366	3.03086	0.88265	2.68518	0.898707	1.69004
23560	GTPBP4	1.58997	2.84164	2.12123	1.34333	0.792751	-0.140251	1.54189	1.53011	1.69382	1.70278	2.47243
51633	OTUD6B	1.58942	2.75302	2.64674	1.02987	1.20263	1.10327	0.484685	2.0295	1.30718	2.01003	1.32731
3399	ID3	1.58629	3.81886	3.08146	-0.417293	0.210102	-2.21133	2.2998	-0.15078	4.1969	2.57011	2.46505
9456	HOMER1	1.58537	2.33398	1.46792	0.441649	1.20716	2.0585	1.83258	1.36565	1.50535	1.95606	1.6849
10055	SAE1	1.58498	1.811	2.05206	0.871912	0.570769	0.0642765	1.70431	1.55517	3.00788	2.58822	1.62425
123803	NTAN1	1.58487	2.14748	1.92146	0.76258	-0.656727	1.96795	2.41827	1.23596	1.94655	2.40072	1.70443
55791	LRIF1	1.58379	2.6837	2.73021	1.59352	0.390459	-1.16955	1.29711	2.84516	3.35232	0.746644	1.36834
159090	FAM122B	1.58248	1.71086	1.25972	1.81191	0.795122	1.05964	0.842956	1.36795	3.75013	2.21544	1.0111
7562	ZNF708	1.58231	2.26219	2.54391	1.5938	-0.262285	-0.109775	2.00483	2.86477	2.1524	2.14619	0.627027
5791	PTPRE	1.58221	2.11839	3.37551	1.80936	-0.524766	-0.0666749	0.31114	2.33198	0.131245	3.26765	3.06826
4193	MDM2	1.58214	1.29086	1.58954	2.06088	0.174279	1.42884	3.2599	2.3321	0.671592	2.18345	0.829992
23642	SNHG1	1.58173	1.03142	2.7635	1.36536	0.694428	0.0161669	1.81587	2.90957	1.27291	3.16702	0.781016
253714	MMS22L	1.58085	1.47545	1.35311	1.15879	1.078	-0.439967	2.02268	1.30895	2.55325	2.74802	2.5502
3646	EIF3E	1.58064	1.81572	2.68062	2.20576	0.545131	-0.374935	0.736085	1.73665	2.67621	1.64639	2.1388
57048	PLSCR3	1.57984	3.14212	2.45399	1.71661	0.545187	-0.595777	0.556784	0.586444	2.825	1.92411	2.64393
8428	STK24	1.57903	1.97394	1.8677	2.11145	0.71199	1.66888	1.45432	2.16441	0.540939	1.19995	2.09676
9337	CNOT8	1.57845	3.26669	2.26068	1.94052	0.584963	-2.00668	1.4316	2.23642	2.51957	2.21711	1.33363
283897	C16orf54	1.57813	3.07574	1.673	3.90081	-1.61915	-2.67775	-0.511611	3.41659	0.716019	2.83059	4.97703
55835	CENPJ	1.57626	3.30763	1.50779	0.461388	-0.472753	1.19732	1.35307	1.07878	3.08562	2.99653	1.24722
5754	PTK7	1.57593	1.4333	1.78516	0.96653	0.341378	1.3492	0.306014	1.90775	2.3158	2.52427	2.82988
8726	EED	1.57587	3.14156	1.7837	0.328848	1.03692	-0.0579832	1.56622	1.36453	1.58693	2.04209	2.96589
401577	CD99P1	1.57585	2.19512	2.58683	0.622583	0.583422	-0.14468	2.05683	0.966614	1.79661	2.1289	2.96626
5277	PIGA	1.57585	1.13288	2.83825	1.54106	1.6007	1.48309	0.433967	1.82994	0.329201	2.26866	2.30074
25805	BAMBI	1.5753	1.21658	1.4149	1.7965	-1.47415	1.2813	2.03588	1.09326	4.32587	1.42685	2.63601
55646	LYAR	1.57515	2.58092	1.84469	0.622583	0.47309	0.481035	1.40503	1.47067	0.616671	2.92237	3.33442
8089	YEATS4	1.57474	2.67141	3.26145	0.608387	0.625561	-1.28613	1.02156	1.73646	3.03256	1.87729	2.19884
25963	TMEM87A	1.57459	2.19245	1.86641	1.02266	0.450563	0.163488	2.34615	1.98114	1.32433	1.73501	2.66367
643911	CRNDE	1.57449	2.0853	2.66497	-0.862945	1.65725	1.0289	1.37502	1.83914	0.45916	1.61626	3.88182
23608	MKRN1	1.57436	2.45706	1.59872	1.31676	-0.0618965	0.0567795	1.96092	1.848	2.98367	1.64134	1.94219
2189	FANCG	1.57384	1.81246	1.00866	1.63329	-0.177396	-0.722752	2.34903	1.23577	3.81332	2.58496	2.20107
9638	FEZ1	1.57381	3.06759	2.82782	2.69735	-4.03684	-2.86836	4.11974	3.6612	0.584963	4.00817	1.67646
8882	ZNF259	1.57314	3.16664	2.53968	2.2193	0.143684	0.236332	1.4178	1.90689	2.43451	1.25942	0.407114
51082	POLR1D	1.57304	1.96937	2.03997	1.78216	0.600081	0.464535	2.00481	1.68116	1.72073	1.66063	1.80693
29097	CNIH4	1.57294	1.50135	1.65601	2.01186	0.278471	2.36505	1.58639	1.2744	2.26547	1.33376	1.45668
6674	SPAG1	1.57292	1.51953	1.21717	0.927585	0.628156	1.94126	1.51559	1.34019	3.45726	1.92743	1.255
9215	LARGE	1.57152	3.11058	1.83968	1.77573	0.418516	-1.41777	1.21277	1.49843	2.48678	2.06524	2.72528
3145	HMBS	1.5715	2.89025	1.32074	0.982421	-0.357261	1.74543	1.68998	1.61447	1.54107	1.47652	2.81142
10518	CIB2	1.57112	1.94633	1.70903	2.45641	0.158617	0.305054	-0.692196	1.0295	2.02875	3.29368	3.47601
8751	ADAM15	1.57008	1.66874	2.69563	0.817906	-1.72826	2.53127	0.943064	1.28422	1.97329	2.75276	2.76213
6723	SRM	1.56961	2.08145	2.65697	1.45212	0.237692	1.10923	0.12239	1.02335	1.65466	2.03815	3.32012
56998	CTNNBIP1	1.56919	3.03362	1.1846	1.25206	-0.107156	0.618129	1.85726	0.816522	2.848	2.05317	2.13573
4176	MCM7	1.56917	1.25809	1.1641	1.79657	-0.307708	1.84049	2.39472	1.4969	2.37822	2.61939	1.05098
60561	RINT1	1.56838	2.87637	2.66969	0.902976	0.770662	0.975635	1.4191	0.826118	1.97066	1.95733	1.31528
58516	FAM60A	1.56689	2.39811	1.84929	1.37582	0.555165	0.517987	0.813216	1.68048	1.22348	2.16608	3.08927
23513	SCRIB	1.56682	2.46696	2.77297	1.4188	0.00752058	0.0989891	1.04394	2.14592	2.06874	1.60297	2.04144
388796	LOC388796	1.5667	1.7144	1.79144	1.42258	0.250265	1.74246	2.52814	1.79407	2.03646	1.52304	0.864148
6610	SMPD2	1.5664	1.77683	2.49199	1.21987	0.628031	0.862988	1.8765	2.74715	1.97952	0.923536	1.15754
29844	TFPT	1.56618	0.987056	1.38927	1.60757	0.693134	1.78935	1.1362	1.94185	2.2541	1.64318	2.22005
27065	D4S234E	1.56562	2.52534	2.37126	6.24554	2.30804	0.206773	0.127304	0.0838806	-3.57124	1.45019	3.90914
200316	APOBEC3F	1.56542	1.82724	1.39142	1.20547	-0.244188	-0.141085	1.55134	1.05145	4.05627	2.53933	2.41695
7799	PRDM2	1.56481	3.07249	1.64032	0.921384	0.24045	-0.144115	2.3543	1.46494	2.47358	2.04044	1.58429
22889	KIAA0907	1.56379	1.72561	2.99944	1.45996	1.80784	-0.472762	1.44062	1.39247	2.77307	1.9701	0.541526
118738	ZNF488	1.56354	-0.278885	1.66717	1.36421	-1.09954	2.21871	2.50359	1.27249	6.29234	2.09456	-0.399217
90956	ADCK2	1.56348	1.95606	1.15741	1.56737	-1.26622	1.94185	2.16254	1.81876	3.03709	1.09416	2.16584
9695	EDEM1	1.56251	2.96024	2.32754	1.68264	-0.0620928	0.21217	1.39348	2.17856	2.45566	1.28714	1.18971
8861	LDB1	1.56176	2.11358	2.93273	1.84124	0.667094	-0.165256	1.26137	1.94342	2.22281	1.90722	0.893444
4163	MCC	1.56051	3.14556	0.918585	2.22451	0.3914	-1.03612	2.23613	0.899282	2.9663	1.63931	2.22016
3858	KRT10	1.56043	1.60384	1.86579	0.684559	0.231345	0.565035	1.868	1.65938	2.35359	1.65919	3.11355
51025	PAM16	1.5599	2.56863	2.36082	1.11548	-0.0205474	1.31183	0.651422	0.951583	1.94996	2.01134	2.69846
201255	LRRC45	1.55908	1.73622	1.46386	0.382416	0.0218594	0.0347214	1.97909	2.09441	3.32385	1.5723	2.98209
6132	RPL8	1.55845	1.38856	2.79745	1.73884	0.222573	0.855978	0.952463	1.59303	2.36833	1.16686	2.50046
130162	C2orf63	1.55833	2.57629	2.19552	1.39477	0.849875	-0.455921	0.920107	2.17706	2.09003	2.02052	1.81504
388552	BLOC1S3	1.55709	2.22069	2.16189	1.37985	0.270414	1.25002	1.17302	1.20588	2.3773	0.849583	2.68226
6717	SRI	1.55655	1.78509	1.67987	0.833657	0.114252	1.63457	2.29523	1.11505	2.09665	1.31672	2.69441
901	CCNG2	1.55604	2.1942	0.500231	1.33731	0.921927	0.503799	2.724	1.58842	2.15898	2.25971	1.37179
51460	SFMBT1	1.55596	1.51362	1.7324	2.30796	1.56748	0.765535	-0.37479	1.79043	2.21453	1.82071	2.22171
23360	FNBP4	1.55542	3.02092	2.5304	0.232488	0.475185	-0.100369	1.9939	1.61708	1.46592	2.15888	2.15978
6169	RPL38	1.55444	2.29903	2.86019	1.00111	0.392696	-1.478	0.924177	2.77249	2.73132	1.1733	2.8681
219699	UNC5B	1.55359	3.20867	2.62329	1.21604	0.396353	-1.31379	2.09595	0.0563624	2.88292	3.07105	1.29909
147798	TMC4	1.55347	4.01055	1.41084	0.857408	0.289763	-0.164924	0.684991	2.29039	2.97093	0.521739	2.66297
55506	H2AFY2	1.55289	2.79992	3.12779	2.44823	0.484171	-0.968291	-3.69277	3.56136	2.39551	2.98185	2.39115
84181	CHD6	1.5527	2.42291	1.75378	0.694249	-0.0714688	0.294463	2.67328	1.12178	2.19033	2.24249	2.20523
5832	ALDH18A1	1.55231	0.88	2.53832	1.87754	1.03995	0.994959	0.711479	2.34331	1.14352	2.271	1.72304
10200	MPHOSPH6	1.55224	2.594	1.87158	1.44365	0.184159	0.882236	0.979051	1.54777	1.65532	2.1688	2.19582
10808	HSPH1	1.55211	2.19387	2.34389	1.98569	1.03767	1.70335	0.478357	2.01478	0.90067	1.87183	0.991022
64318	NOC3L	1.55205	1.90995	1.4609	1.94374	1.04831	-0.104081	1.1375	2.1686	2.07574	1.87043	2.00946
9555	H2AFY	1.55178	1.98865	1.91014	1.47676	0.530473	0.23225	0.889539	1.68492	2.5248	2.00802	2.2723
126969	SLC44A3	1.55177	2.56223	2.90405	1.06621	0.515048	0.226262	0.723285	2.2124	2.40038	1.12647	1.78136
28227	PPP2R3B	1.55144	1.43361	2.66608	1.24143	0.22704	-0.452316	0.0124448	2.13837	3.99293	2.60688	1.64797
55722	CEP72	1.55112	1.70877	1.69316	1.26303	0.876942	0.755113	1.48543	1.72918	1.93039	1.90999	2.1592
50848	F11R	1.55089	2.15268	2.90247	1.12565	0.609824	0.422342	1.41821	2.06232	1.5909	1.82032	1.40418
7444	VRK2	1.55019	2.77818	3.09664	1.48794	1.21257	-1.01183	0.230484	1.93702	1.87955	1.69032	2.20105
79902	NUP85	1.54982	1.77935	2.12955	0.55449	0.315058	0.767078	1.39438	1.73465	1.58537	2.11581	3.12243
25837	RAB26	1.54915	2.0497	1.87199	-0.372554	0.632268	0.208865	-0.304257	4.09337	3.92765	1.98154	1.40296
4363	ABCC1	1.5489	2.57611	1.93207	0.327455	0.679936	0.790198	1.27427	1.24602	1.90941	3.06467	1.68882
23350	U2SURP	1.54886	2.24284	2.01312	0.753342	0.698247	0.696349	1.32193	1.86879	1.91343	1.89976	2.0808
5422	POLA1	1.54779	2.44718	3.8847	0.500544	0.0703893	0.127425	-0.0740006	1.4848	2.24672	2.80029	1.98985
23446	SLC44A1	1.5473	3.20157	1.70152	0.488969	0.449355	-0.396932	1.42245	2.15803	2.29768	1.54379	2.60659
55716	LMBR1L	1.54652	2.17058	2.654	1.73364	0.267784	-0.907882	2.0915	2.41186	0.881819	2.69567	1.46622
155400	NSUN5P1	1.54651	2.41123	2.15126	1.38312	0.556992	0.0593008	1.52301	1.30893	3.08229	1.60126	1.38772
905	CCNT2	1.54613	2.02288	2.67243	1.76721	0.58332	-1.16723	2.22604	2.3587	1.34601	2.36737	1.28456
113189	CHST14	1.54535	2.90938	2.77642	1.53186	0.586637	-1.76372	1.44121	2.14191	2.93226	1.72544	1.17206
3015	H2AFZ	1.54435	3.00683	1.81062	1.12526	0.114582	0.0482971	1.03881	0.511951	2.66332	2.31112	2.81275
440	ASNS	1.54399	2.89995	2.08778	0.890012	0.317029	1.24048	0.305345	0.962953	1.45511	1.56009	3.7211
57763	ANKRA2	1.54303	2.49401	2.01212	0.929505	0.51998	-1.58013	1.65248	1.84592	2.49208	2.10591	2.95839
4436	MSH2	1.54104	2.41923	1.90797	1.05474	0.174029	-0.978626	1.8374	1.52011	2.75875	3.02066	1.69613
11169	WDHD1	1.54095	1.6059	1.80122	1.81237	-0.0387696	-0.174774	0.701156	2.41356	3.45085	3.29795	0.540081
6202	RPS8	1.53996	0.904539	1.35574	2.7395	0.23473	1.92792	2.16798	1.49059	2.14048	1.26853	1.16958
3959	LGALS3BP	1.53813	3.35492	1.83095	1.39711	0.0482788	-1.26181	1.56479	1.87846	2.21988	-0.079284	4.42796
7037	TFRC	1.53809	0.873672	1.32216	1.27381	-0.256414	3.53166	0.769792	1.51758	3.07554	2.24773	1.02532
5134	PDCD2	1.53747	2.5808	2.84379	1.04903	0.791908	0.454414	1.03298	0.811828	1.35196	1.43095	3.02707
55667	DENND4C	1.53714	2.58282	2.22421	1.32759	0.325675	-1.11837	2.02792	2.33557	2.73649	1.87817	1.05127
57761	TRIB3	1.53701	0.830075	0.931287	2.07001	-2.08299	1.76383	-1.0187	2.87321	4.54118	4.05043	1.41181
23556	PIGN	1.53667	2.03781	0.935975	1.19022	1.05036	1.15216	1.25121	1.8506	1.06219	1.89099	2.9452
10630	PDPN	1.53658	1.46263	2.62404	5.01145	-0.26555	-1.69652	0.498119	1.60029	1.05992	3.58496	1.48646
5757	PTMA	1.53607	2.22153	2.68784	1.16456	0.332397	-0.285699	0.540568	2.12923	1.20854	2.37994	2.98175
1847	DUSP5	1.536	2.44658	1.7877	1.24978	0.405451	-0.655288	-0.328326	1.91244	2.10827	4.27906	2.15433
343099	CCDC18	1.53579	1.88982	1.58126	1.09889	0.415037	-0.394492	0.399717	2.2303	3.55647	3.25043	1.33047
284996	RNF149	1.53419	2.85636	2.19805	1.27172	0.5355	-0.229234	1.36026	1.88117	1.37651	1.34696	2.7446
6155	RPL27	1.53365	2.98191	2.1754	1.10068	-0.559597	0.311332	1.73501	2.02579	2.25531	-0.204039	3.51469
84273	C4orf14	1.53257	3.16287	1.6968	0.662194	0.239615	0.509905	1.27073	0.917538	1.92301	1.18974	3.75326
54552	GNL3L	1.53175	1.89711	2.70306	1.05724	0.416388	0.293685	1.13953	1.68182	2.28758	2.09443	1.74662
3980	LIG3	1.53098	0.893732	1.44386	1.79248	0.730343	1.10072	1.55505	2.40044	1.40559	2.74881	1.23879
80336	PABPC1L	1.53081	1.63605	2.95478	1.60259	0.289653	-0.918795	2.49629	2.68625	3.13456	1.8846	-0.457872
10079	ATP9A	1.5302	2.40309	1.58834	0.639796	-0.0838396	1.41834	2.01119	1.42455	2.00819	1.95163	1.9407
390927	ZNF793	1.53014	1.76933	1.36318	2.03915	0.768899	0.791638	0.0547686	1.72171	1.66366	2.79321	2.33583
6868	ADAM17	1.52992	3.1177	1.50524	0.835613	0.814444	0.0997731	1.55761	1.8788	1.1239	2.10118	2.26497
10042	HMGXB4	1.52923	1.89956	1.89495	1.63933	0.407454	-0.0396098	1.33361	1.60681	2.73891	1.86415	1.94717
10514	MYBBP1A	1.52819	2.57368	2.01697	2.49934	-0.0838676	0.913379	1	1.12493	2.75944	1.59703	0.881037
145282	MIPOL1	1.52771	1.14665	1.627	1.38769	1.77761	1.01707	0.436792	2.44252	1.28011	1.84663	2.31504
79980	DSN1	1.52747	0.522841	1.22846	1.0627	0.244419	0.351996	2.83818	0.717066	4.20144	2.6292	1.47844
63928	CHP2	1.52717	2.23857	1.39652	3.78319	0.306746	4.65702	3.7732	-0.707522	1.29703	1.15998	-2.63298
26024	PTCD1	1.52695	1.24964	1.30859	1.79215	0.130517	1.48723	0.890185	1.70631	2.90689	2.22053	1.57746
83719	YPEL3	1.52655	2.55669	1.8271	0.584563	0.254126	-0.740777	2.89313	1.69632	3.28856	1.2568	1.64895
347344	ZNF81	1.52607	2.81115	2.74643	2.5783	0.134764	-0.518304	1.91055	2.49221	-0.685127	2.03021	1.7605
63977	PRDM15	1.52502	1.37798	3.67807	1.08482	-0.0316316	0.671119	1.28488	3.54702	0.893085	2.69759	0.0473057
80021	TMEM62	1.52465	2.1017	2.65535	2.0212	-0.543935	-0.353489	1.90536	2.4021	3.53983	1.63743	-0.119053
6229	RPS24	1.52394	2.50693	2.09833	0.707861	0.132624	0.572549	1.4471	1.48708	2.03621	1.23749	3.01326
84900	RNFT2	1.52306	-0.828435	0.779802	3.24639	1.28011	-0.385025	0.754282	2.62666	2.90782	2.14965	2.69934
10885	WDR3	1.5228	1.78714	1.74399	1.08669	0.761197	1.51363	1.49759	1.42657	1.25573	2.11376	2.04175
64864	RFX7	1.52237	2.26527	2.17423	2.17209	0.653523	0.132009	1.14828	1.92499	1.04312	2.03099	1.67918
23160	WDR43	1.52185	2.2257	2.71307	1.59506	1.00899	-0.314873	1.21257	1.42381	0.702214	2.48085	2.17111
5111	PCNA	1.52163	2.84089	2.36979	0.464404	0.579057	-0.385738	0.438861	1.20568	3.13436	1.93268	2.63628
1716	DGUOK	1.52117	2.10773	1.81699	1.9677	0.412541	-0.33702	1.68033	1.40328	2.07685	2.02183	2.06142
7832	BTG2	1.5209	4.26294	0.360401	1.231	0.628714	-1.42502	2.56836	1.01056	2.80129	0.795625	2.97508
3276	PRMT1	1.52026	2.51446	1.91689	0.848808	0.262229	0.516154	1.20368	1.26846	1.43198	2.10391	3.13608
79157	MFSD11	1.52019	1.64386	1.09077	2.19886	-0.0344884	0.185053	1.37927	3.04313	2.09849	2.2046	1.39232
4174	MCM5	1.51898	1.49654	2.00779	0.461448	0.369234	-0.755129	0.966597	1.72419	3.60719	2.83677	2.47522
10725	NFAT5	1.51893	2.08556	2.33211	0.794255	1.0438	0.607968	0.745169	2.16949	1.7651	1.97771	1.66811
27315	PGAP2	1.51877	1.43323	1.00866	1.31134	0.92054	1.62219	0.717404	1.59189	2.51927	2.1492	1.91392
2524	FUT2	1.51853	1.95872	2.44827	0.725493	-2.18347	0.792842	1.57766	1.32906	3.21254	2.62369	2.70044
116984	ARAP2	1.51708	2.86565	2.37237	1.32651	1.0807	-0.450661	2.00894	2.02213	-0.503608	2.23107	2.21772
23403	FBXO46	1.516	1.53273	0.842038	1.81746	-0.0100771	0.60554	1.1786	2.03294	4.00305	1.54749	1.61024
23593	HEBP2	1.51597	1.40569	1.83378	2.01931	0.401464	1.60419	1.59616	1.46817	1.51765	2.01128	1.30197
58491	ZNF71	1.51439	3.26887	2.42114	1.53004	-0.319542	-0.190522	0.792767	1.45138	1.76356	1.25376	3.17251
8904	CPNE1	1.51414	2.00388	2.02147	1.38768	0.426589	-0.236622	2.22938	1.14265	3.20916	1.44174	1.51553
6045	RNF2	1.51407	1.80627	1.70473	0.895539	0.65288	1.13289	1.47854	1.51585	1.3914	2.03454	2.52808
9949	AMMECR1	1.51242	2.00326	1.62834	1.73497	0.570749	2.04078	-0.701342	1.9273	1.28981	2.62269	2.00765
11190	CEP250	1.51188	0.692418	1.66665	1.77961	0.219461	1.46246	1.96719	2.03492	2.51907	3.20373	-0.426751
23550	PSD4	1.51183	2.74091	2.22589	1.57793	0.242031	-0.0494401	1.77416	2.09842	-0.0421747	1.90007	2.65051
9748	SLK	1.51071	1.19363	1.28805	2.04411	0.675647	2.31502	1.08031	1.24321	2.14786	2.44005	0.679178
8202	NCOA3	1.51052	1.40309	1.28542	1.26032	0.142191	2.54214	2.30986	1.55579	2.67698	1.59359	0.335814
5373	PMM2	1.51004	1.66226	2.35865	2.10949	0.533124	0.882164	1.32924	2.55982	1.5008	1.57336	0.591535
26136	TES	1.5099	1.38233	2.77215	1.82634	0.0256231	0.254566	1.59242	2.36757	1.34224	1.55582	1.97995
109	ADCY3	1.50951	2.70314	2.51539	0.844098	-0.721872	-2.23919	1.49944	1.96066	3.36243	1.99909	3.17189
30844	EHD4	1.50806	2.8712	1.47559	0.456317	0.138736	0.713154	1.30689	1.03528	1.60078	1.84308	3.63958
7318	UBA7	1.50758	2.09448	3.44064	0.655777	0.322779	-2.37143	1.6528	1.14923	4.69691	0.766316	2.66825
7551	ZNF3	1.5074	2.54244	1.71452	1.23495	0.300941	0.18619	1.60453	1.14779	2.04088	1.95943	2.34231
339287	MSL1	1.50716	2.20363	2.21348	0.758068	0.0360526	-0.684054	1.7607	2.13408	1.72398	2.05726	2.86837
10105	PPIF	1.50535	1.64648	1.14175	2.21332	0.54214	2.13147	0.560065	1.89476	1.96	1.41274	1.55076
338440	ANO9	1.50516	1.97707	3.05617	0.376563	1.04973	1.27846	0.526011	1.34452	2.2775	1.0233	2.14224
619477	FGD3	1.5051	2.94633	-0.29059	-0.427565	0.602535	-0.340044	1.71391	0.602104	2.42146	3.766	4.05683
412	STS	1.50498	0.897764	2.19068	1.43926	0.244287	-0.704955	1.21363	2.60199	3.05547	2.32478	1.78684
22976	PAXIP1	1.50432	1.9982	1.365	1.03562	-0.400753	1.32148	3.96974	1.10197	1.43522	1.78408	1.43263
24139	EML2	1.50372	2.88956	1.97271	1.19129	0.250727	0.224923	1.3211	1.34848	2.76307	0.965082	2.11022
8544	PIR	1.50326	3.94591	1.41963	1.26542	-0.312631	2.69056	0.64516	0.0675963	1.64822	2.99412	0.668585
6223	RPS19	1.50316	1.02968	2.34889	1.47363	0.274842	1.5722	1.29787	1.73411	1.51877	2.15144	1.63013
84798	C19orf48	1.5027	1.08293	1.84689	1.48499	0.675314	1.53714	0.522578	1.60538	2.52799	2.48221	1.26152
64411	ARAP3	1.50093	2.59184	2.17844	1.42988	1.02087	0.273303	1.44474	1.49622	1.00619	1.08362	2.48423
10336	PCGF3	1.50037	1.63779	1.13666	2.11901	0.212461	0.476664	2.46789	1.74973	1.41603	2.16811	1.61941
22829	NLGN4Y	1.5001	2.66588	2.33407	1.72322	0.856473	-0.326651	0	0.658566	1.56809	2.57766	2.94365
10195	ALG3	1.4997	2.16588	1.3334	0.992703	0.763993	2.02827	0.827421	1.23008	1.64879	2.10239	1.90413
201266	SLC39A11	1.49928	2.84336	1.38386	1.82623	0.73896	0.575488	0.679502	2.78121	1.64377	0.567799	1.95259
7818	DAP3	1.49806	1.98066	2.13734	1.07597	0.460372	1.61068	1.51131	1.14407	1.51139	1.79989	1.74897
10943	MSL3	1.49775	3.2214	2.95264	0.622312	0.481007	-0.297503	0.927558	1.38908	1.03978	1.94778	2.69347
9214	FAIM3	1.49748	3.27224	1.70881	1.56893	-1.11094	-3.95638	0.469485	4.49776	-0.780687	4.37905	4.92649
7752	ZNF200	1.49702	2.62094	1.90732	0.221066	-0.184068	-0.481729	1.42993	2.14857	2.46214	2.18508	2.66098
200916	RPL22L1	1.49588	1.77117	1.92826	2.30089	0.92697	1.18912	1.79837	2.46986	-1.31029	2.23372	1.65068
55558	PLXNA3	1.49529	0.942053	1.596	2.30083	0.210176	1.67675	2.52661	2.23869	2.00739	1.92943	-0.47502
93109	TMEM44	1.49516	1.28465	2.42181	1.61878	0.687469	1.5948	0.238611	2.61679	2.35771	1.34045	0.790547
7486	WRN	1.49499	1.48986	3.01514	1.08746	0.466711	-0.328983	1.54725	1.43987	2.67807	2.64138	0.913169
9146	HGS	1.49497	1.78338	1.72754	1.03241	0.464028	0.595776	1.33812	2.06696	1.81106	1.38497	2.74544
63979	FIGNL1	1.49471	1.06806	1.63974	1.02757	0.355481	0.0986128	1.48997	2.53029	3.39032	2.41684	0.930212
10793	ZNF273	1.4936	1.38024	2.12854	1.0627	-0.133766	0.988161	1.89656	1.70372	2.71882	2.00409	1.18688
116151	C20orf108	1.49335	3.00179	1.75536	1.71277	0.686566	0.816166	0.420774	1.24991	1.45446	0.978101	2.85758
1182	CLCN3	1.49152	2.82478	1.92525	0.44672	0.563589	0.925194	1.90196	0.914899	1.2912	1.29578	2.82581
80054	LOC80054	1.49064	2.22069	1.17955	1.68737	-0.981182	1.58866	1.71285	1.60756	3.37609	1.70192	0.812914
339201	C17orf65	1.48994	2.3069	1.12399	0.865157	0.117669	0.11148	0.491158	1.99404	2.29768	2.0755	3.51581
578	BAK1	1.48989	3.02921	3.23105	2.48167	0.325591	-0.779744	1.03373	1.71511	0.730884	1.475	1.65643
10189	THOC4	1.48971	1.58215	0.909293	1.7385	0.102362	2.25935	1.66297	1.87265	0.795767	2.01641	1.95765
282974	STK32C	1.48953	1.78794	4.4125	1.15387	-0.0856301	-1.84757	-0.262222	3.54511	2.08288	2.52563	1.58276
5509	PPP1R3D	1.48952	2.7237	1.56748	0.532221	0.187203	1.58496	1.8147	1.86477	1.62413	1.02857	1.9675
170463	SSBP4	1.48807	1.799	3.10078	1.33549	-0.272428	-0.59653	0.855969	2.83993	2.29283	2.56358	0.962046
157807	CLVS1	1.48798	1.83007	1.66091	0.874923	0.556618	0.345996	0.840522	1.52838	2.42164	2.4399	2.38082
375790	AGRN	1.48779	1.79484	1.71519	1.49423	0.78601	1.18583	0.430863	1.93268	1.645	1.77193	2.1213
30850	CDR2L	1.4875	1.72963	1.35037	0.775728	-1.33121	0.151395	-0.0106735	2.29303	2.79402	2.26474	4.85798
550643	LOC550643	1.48724	1.79656	2.63983	1.23867	0.514545	1.48853	1.0063	1.56019	1.61272	1.20108	1.81391
9204	ZMYM6	1.48698	2.21252	2.2578	2.0113	0.640458	0.461858	1.7151	1.01892	1.8985	1.2687	1.38466
92745	SLC38A5	1.48667	3.32378	6.83458	1.56333	-3.93829	-0.971482	-3.18442	3.59002	1.28011	4.10415	2.26497
5955	RCN2	1.4866	2.41307	1.54883	1.18118	1.18683	0.850954	0.667114	1.19555	1.90505	1.50388	2.41352
114908	TMEM123	1.4853	1.98226	1.19036	1.28231	0.258365	0.568482	1.90089	1.69316	2.23039	1.78901	1.95781
9535	GMFG	1.48524	4.97437	2.57639	2.11757	-1.08444	-3.67741	1.53451	2.03829	0.111748	1.98988	4.27149
3185	HNRNPF	1.48489	2.00633	1.47908	1.52659	0.396541	1.31578	1.391	1.3761	0.73281	2.25134	2.37331
545	ATR	1.48462	2.54286	2.38289	0.712871	0.338247	1.41058	0.357699	1.89453	1.14794	1.751	2.30757
6650	SOLH	1.48429	1.36361	1.6401	1.90755	0.711793	0.196692	-1.00952	0.453198	4.22315	1.71248	3.64386
8893	EIF2B5	1.4835	2.52971	1.87478	1.33941	0.0442216	1.21714	1.47531	1.15194	2.32005	1.67469	1.20772
9894	TELO2	1.48248	1.91002	3.32071	0.742655	0.0924606	-0.380031	1.11815	2.07468	2.02078	2.30954	1.61582
4507	MTAP	1.48244	3.02385	2.83132	1.18903	0.389682	-3.91441	1.42892	2.06454	2.49233	2.02365	3.29546
51249	TMEM69	1.48191	1.65229	1.53072	0.757183	0.807808	2.12979	0.954196	1.25978	2.01466	1.85671	1.85593
9330	GTF3C3	1.48177	2.15321	2.45995	1.39034	0.643177	2.02271	0.456578	1.00409	1.41354	1.17275	2.10135
27236	ARFIP1	1.48088	3.22154	1.36859	0.745241	0.395744	0.122304	1.21542	2.04239	0.956982	1.98096	2.75966
689	BTF3	1.48046	1.90035	1.64899	1.26912	1.45681	-0.942285	1.43679	2.29433	0.780853	2.22033	2.73929
151188	ARL6IP6	1.48035	1.88831	1.61104	0.794572	0.308888	0.0892922	2.63958	1.63514	1.55493	1.86624	2.41554
1453	CSNK1D	1.47932	2.16682	1.87776	1.65115	0.554005	1.25141	1.40788	1.13183	0.950929	1.2034	2.59798
55571	C2orf29	1.47916	1.54499	1.96479	1.62909	0.981444	0.261527	1.11644	1.90885	1.38923	1.83175	2.16346
7770	ZNF227	1.47853	0.86755	2.33415	1.65874	0.571542	-1.01757	2.03684	1.33703	2.66626	3.06774	1.26303
83481	EPPK1	1.47836	2.07952	3.79272	2.40587	-1.54492	1.56961	0.0703893	2.92349	1.64247	1.38366	0.460802
84851	TRIM52	1.4783	2.24616	2.60486	1.17673	1.91535	-2.89268	-0.103093	3.94044	3.16993	3.77259	-1.04731
162	AP1B1	1.47802	2.52255	1.92719	1.59217	-0.812954	0.985732	1.06843	1.15774	2.78478	1.7175	1.83712
653113	LOC653113	1.47796	1.00877	1.86638	0.345329	0.10497	0.713477	-0.63743	2.46512	3.67525	2.51785	2.71989
91057	CCDC34	1.47753	1.40695	0.972544	0.387442	0.793815	1.23687	2.0643	1.20617	2.74712	2.23182	1.72827
2932	GSK3B	1.47736	1.90236	2.24549	1.39488	0.973939	1.10625	0.530017	1.97261	1.24462	1.50714	1.89634
1111	CHEK1	1.47693	0.610053	1.27581	1.89418	0.0428131	1.77335	1.3275	1.20493	2.11215	3.24207	1.28644
8480	RAE1	1.47585	1.87343	1.99846	0.712155	0.573941	-0.0870231	1.97355	1.25616	2.04555	2.00672	2.4056
3182	HNRNPAB	1.47578	2.09233	2.22021	1.42642	0.804599	1.26914	0.254666	1.05141	1.18602	1.55037	2.90268
6205	RPS11	1.47482	1.70896	1.61852	1.05255	0.329793	1.4271	0.649695	0.901462	1.89396	1.56157	3.60456
56983	POGLUT1	1.4748	1.44958	1.38678	1.50294	0.812099	1.85586	1.62222	2.14949	0.825172	1.95527	1.18863
55786	ZNF415	1.47435	1.03405	1.52527	0.843274	0.19605	1.44361	1.40047	1.67315	2.22835	2.40343	1.99585
400713	ZNF880	1.47394	2.44746	1.49095	1.11385	0.24257	1.30678	0.742989	2.87384	-0.431125	1.80369	3.14843
147929	ZNF565	1.47305	2.4441	2.13386	0.489805	0.178337	1.11765	0.508464	2.17255	3.21883	0.358793	2.10806
54107	POLE3	1.47248	2.59158	1.03536	0.577815	0.16111	-0.241493	1.39762	1.94055	2.2497	1.78636	3.22622
79657	RPAP3	1.47246	2.10013	1.94065	1.22595	0.951412	0.814968	1.47019	1.20557	1.49232	1.72568	1.79772
3621	ING1	1.47145	2.41601	1.33525	1.13644	-0.195072	0.485738	3.4902	1.10011	1.5693	1.32102	2.05551
55609	ZNF280C	1.47083	2.04947	1.93763	2.35755	0.126757	0.622986	0.530515	1.80906	0.790904	2.44846	2.03493
51099	ABHD5	1.47062	1.49401	1.11026	1.38541	1.57327	2.14505	2.59356	1.3513	0.0961505	1.89075	1.06642
27113	BBC3	1.47023	1.36737	1.37037	2.48602	-0.898767	0.930918	1.21387	2.68122	2.00879	2.89753	0.644936
357	SHROOM2	1.46994	0.546183	3.15006	1.67604	1.5646	1.30295	1.11548	1.3352	1.83677	1.60894	0.563136
55344	PLCXD1	1.4698	2.64349	2.48476	1.84763	-1.39208	0.315879	1.02372	0.452859	4.33327	1.32022	1.66825
9184	BUB3	1.46913	2.27333	1.9715	1.20888	0.625458	0.326585	0.5771	1.53503	2.06649	1.98232	2.12461
29920	PYCR2	1.46867	2.20365	1.79532	1.0979	0.764083	1.35946	1.65271	1.5828	0.888209	1.3289	2.01368
2319	FLOT2	1.46797	0.891918	2.15823	1.88467	0.895282	-0.283289	0.887741	2.71897	1.86994	1.7698	1.8864
57184	C15orf17	1.46759	2.51355	1.75793	2.26211	-0.188511	0.490805	1.8314	1.3062	2.68521	1.29377	0.723387
604	BCL6	1.4674	1.75748	0.427031	1.51283	0.502032	1.70258	1.45851	2.11528	-0.294672	2.45625	3.03672
3213	HOXB3	1.46678	3.3306	2.79289	1.3438	0.182601	-0.1402	-0.143208	1.26718	1.36257	2.63287	2.0387
22978	NT5C2	1.46557	1.89821	1.57499	1.69846	-0.000707724	0.647547	1.79846	1.2918	1.67858	1.62352	2.44483
11284	PNKP	1.46461	1.38128	1.63084	1.54679	0.376305	0.588657	1.25096	1.39744	3.0199	1.40475	2.04915
84440	RAB11FIP4	1.46453	1.65635	0.675716	1.16451	-0.634116	2.37239	1.36844	2.01943	2.79731	1.06485	2.16044
1207	CLNS1A	1.46405	2.39904	2.13743	2.17204	0.520045	-0.149591	1.80196	1.45556	1.97636	1.6138	0.713858
203054	ADCK5	1.46382	1.73785	1.93265	1.74935	1.32643	-0.268243	0.531523	1.83383	3.31504	1.89202	0.587805
163227	ZNF100	1.46341	1.28587	2.08351	1.80069	-0.189572	0.222392	1.4588	1.85297	2.57353	2.09905	1.44683
9048	ARTN	1.46335	1.04759	0.768994	2.23414	-0.00546476	2.52453	1.84986	1.55128	2.21453	1.59894	0.849133
9441	MED26	1.46201	2.30708	1.57412	0.287239	0.6186	0.624154	1.13697	1.0893	2.02447	1.26002	3.69813
8446	DUSP11	1.46101	3.2713	1.61667	1.16907	0.403837	-0.0374608	2.04006	1.28245	1.71463	0.817635	2.33189
51474	LIMA1	1.46052	3.03907	2.48158	1.64794	0.511318	-1.53837	1.00968	2.11014	1.68417	2.04014	1.61956
22937	SCAP	1.46034	2.34051	2.13796	0.345676	-0.212613	0.347721	3.13893	1.87564	2.57286	1.73852	0.318198
1841	DTYMK	1.46001	2.11214	2.23452	1.21052	0.00501807	0.948348	0.0212809	1.26472	2.2134	2.12148	2.46865
83640	FAM103A1	1.45881	1.35199	1.57655	2.53828	0.145624	1.26804	1.15528	1.34899	1.67807	1.87239	1.65287
26140	TTLL3	1.45859	1.7986	2.23842	1.49088	0.404583	-0.350375	2.86684	2.78711	1.01917	1.24061	1.09006
55127	HEATR1	1.45725	2.50403	2.12461	1.1266	0.517096	1.07827	0.951776	1.67766	1.12145	1.49092	1.98013
400954	EML6	1.45697	1.78328	0.53799	2.01482	0.800752	-1.84918	0.820646	2.00996	4.47168	2.45464	1.52515
55319	C4orf43	1.45666	2.44361	1.92961	0.902976	0.347725	-0.233129	1.46527	1.37615	1.67807	2.45522	2.20106
6634	SNRPD3	1.45553	2.10209	3.08285	0.674275	0.279323	-0.842562	0.379131	2.48178	2.64713	2.08468	1.66659
148423	C1orf52	1.45502	1.96873	0.966219	1.79776	0.366629	0.936714	2.13527	1.72291	1.72659	1.57569	1.35364
79887	PLBD1	1.45437	2.3936	0.422047	-0.199238	0.599414	1.30268	3.39644	0.601256	3.40444	1.93882	0.684237
51582	AZIN1	1.45426	1.42063	2.18937	1.10209	0.0412305	0.245902	2.86311	2.22875	1.16229	1.49079	1.7984
8880	FUBP1	1.45422	3.0604	1.96878	0.763811	0.359361	-0.685703	1.12304	1.54501	1.5281	1.89477	2.98461
54491	FAM105A	1.4537	2.54768	3.66601	-0.259714	-1.21632	1.93645	0.703469	0.792405	3.37062	1.43259	1.56378
8705	B3GALT4	1.45338	4.9284	1.34357	0.345329	0.0131995	-0.628906	1.87987	1.24948	1.11078	1.10407	3.18801
3675	ITGA3	1.45318	1.53374	1.27904	2.00237	1.08569	-0.452472	1.20142	3.2939	-0.244532	1.95538	2.87723
23515	MORC3	1.45312	2.31639	1.89337	0.635954	0.280287	-0.110912	2.03413	1.91539	1.49879	1.96476	2.10306
6128	RPL6	1.45298	2.27947	2.26982	1.21914	0.599074	0.53102	1.34628	1.17642	1.85568	0.774963	2.47794
26097	CHTOP	1.45282	1.84793	2.01328	0.93566	0.48755	1.61571	1.24669	1.172	1.55068	2.09197	1.56669
143	PARP4	1.45262	1.79214	1.6663	1.61854	1.05729	1.17707	1.39785	1.959	1.01776	1.32784	1.51242
2305	FOXM1	1.45178	0.879706	2.84461	1.83776	-1.56739	0.459228	1.19717	2.0156	3.03103	3.96162	-0.141554
92105	INTS4	1.45164	2.54151	1.93902	1.02304	0.0787671	-0.376916	1.81816	1.32956	2.09192	1.56249	2.50886
2553	GABPB1	1.45133	1.99905	1.68806	1.43633	0.93689	0.321404	0.644669	1.70549	1.14594	2.19396	2.4415
26809	SNORD42A	1.45054	0.78099	2.25143	0.819649	0.95142	1.00881	2.12121	1.84182	1.8761	3.08446	-0.230484
84933	C8orf76	1.4498	0.97806	1.91975	2.03968	0.286488	1.09077	2.7733	1.76893	1.48949	1.27927	0.872255
8914	TIMELESS	1.44919	1.43558	1.50271	1.02569	0.480954	1.69383	1.75136	1.40709	1.70332	2.14106	1.35027
57823	SLAMF7	1.44907	3.15579	3.4337	1.62227	-0.0240678	-5.57134	0.0315701	3.0689	1.4185	3.42253	3.93289
91408	BTF3L4	1.44852	1.92558	1.71861	1.08006	0.463531	2.44054	1.6545	0.762763	1.00185	1.65835	1.77946
2206	MS4A2	1.44827	2.27417	3.90368	0.712423	-8.16491	-3.75489	-1.56294	4.19331	7.33092	5.2555	4.29546
116983	ACAP3	1.44821	1.83272	2.63155	1.27543	0.504994	0.229569	0.976512	1.55351	2.69322	1.9031	0.88146
23598	PATZ1	1.4482	1.42182	1.94045	1.98586	0.707965	-0.0435467	0.656011	1.8883	2.04389	2.57719	1.30405
126695	C1orf172	1.44818	1.08671	1.32042	1.21266	0.759052	3.29786	0.834789	1.11079	1.39159	1.6042	1.86373
11022	TDRKH	1.44813	1.59289	1.33817	1.16406	-0.769116	1.11018	1.49476	0.710493	3.29884	1.89308	2.64797
226	ALDOA	1.44712	2.62323	1.40367	1.86929	0.223801	0.975233	0.193785	1.23847	3.32307	0.911448	1.70922
397	ARHGDIB	1.44661	3.29379	1.98747	0.327601	-0.128501	-1.61012	0.845935	0.867758	2.18678	2.97709	3.71832
51497	TH1L	1.44643	1.83297	1.69908	1.04367	0.499452	1.3444	1.8226	1.12402	1.96651	1.47008	1.6615
231	AKR1B1	1.44559	2.67544	2.8703	0.297261	-1.10002	-1.20394	-0.353274	1.62474	5.24475	2.71101	1.68964
55236	UBA6	1.44538	2.10717	1.72683	1.98961	0.659604	0.746383	1.32175	1.88357	0.453891	2.36692	1.19805
23397	NCAPH	1.44526	-0.109411	1.2836	1.95959	0.675998	1.83724	1.24744	0.837943	2.95057	2.68672	1.08294
91039	DPP9	1.4447	2.13374	1.71195	1.71593	0.368479	1.78802	0.616177	0.829746	1.39482	2.04551	1.84259
669	BPGM	1.4444	2.4777	0.919792	1.37276	-0.433088	0.48319	0.917538	3.03944	1.79071	0.885829	2.99012
317648	C4orf10	1.4422	2.47851	0.600393	2.41628	0.582765	-0.834149	0.665674	1.76445	2.20623	1.12738	3.41448
284370	ZNF615	1.44185	1.56423	3.30069	0.212661	-0.846232	-1.47223	2.74316	3.23215	1.42775	2.62772	1.62859
5034	P4HB	1.44154	2.36155	1.64552	1.40884	-0.100305	-0.295186	1.4015	2.3644	2.89948	1.34426	1.38539
54517	PUS7	1.44093	1.07465	2.17068	1.09634	0.64454	2.33057	1.06193	1.56537	0.752883	2.68182	1.03048
79693	YRDC	1.44084	1.44883	2.74912	1.81237	0.423274	2.23926	0.736181	0.534336	1.91041	1.23621	1.31838
51372	CCDC72	1.4403	2.32031	2.62532	0.76369	0.0670118	0.220842	0.914025	2.07551	1.9725	1.58312	1.86063
2237	FEN1	1.43987	1.05614	1.44841	0.501309	0.372758	1.73108	1.14161	1.29532	1.90892	2.75943	2.18369
7705	ZNF146	1.43945	1.53793	1.63227	0.912795	0.186518	1.49477	1.94206	1.55482	0.887139	1.91731	2.32884
51259	TMEM216	1.43917	0.940954	1.63223	1.29463	0.441819	1.54446	2.19321	1.86166	0.671781	1.93925	1.87176
5742	PTGS1	1.43911	1.84397	2.96658	2.06166	-3.41015	-2.70587	-1.37888	3.63947	5.95325	2.79027	2.63077
6137	RPL13	1.43907	2.59866	2.26536	1.10777	-0.116929	-0.179695	1.45578	1.25767	2.46772	0.725292	2.80908
79874	RABEP2	1.43724	2.34626	1.39259	0.9942	0.806069	1.99973	1.29993	0.922185	0.961098	1.76191	1.8884
2317	FLNB	1.43666	1.60531	2.14371	0.77223	0.272598	1.66239	0.248867	2.40235	2.62004	1.2261	1.41301
6733	SRPK2	1.43658	2.37181	1.45796	1.5392	0.960665	0.984304	1.00565	0.919201	1.91455	1.08569	2.12673
121642	ALKBH2	1.43647	2.52502	0.80128	1.17764	-0.20469	0.909488	2.10745	0.856767	1.6203	2.53158	2.03989
1366	CLDN7	1.43637	1.45375	1.37683	2.01697	0.747458	3.17744	0.475469	0.443091	1.39207	2.239	1.04163
84188	FAR1	1.43599	1.96217	2.13494	0.984481	0.907259	-1.32888	2.02866	1.79283	2.04305	2.37494	1.46047
6138	RPL15	1.43536	2.29598	2.35949	1.42885	0.351125	-0.416249	1.30421	2.05681	2.2715	0.800265	1.90161
6201	RPS7	1.43518	2.1311	2.1819	1.12484	0.948956	0.819526	1.12447	0.937612	1.64906	1.59892	1.83545
55193	PBRM1	1.43406	1.92472	1.73916	2.1908	0.454336	0.768378	0.11219	2.31589	1.25008	2.77303	0.811989
5176	SERPINF1	1.43364	2.74293	4.31907	1.98451	-3.34843	-3.81212	-0.318795	1.51761	4.77428	4.26556	2.21181
26528	DAZAP1	1.43355	2.60901	1.85247	1.40386	0.322827	0.392278	1.02352	1.14359	2.15973	1.57167	1.85653
55125	CEP192	1.43325	3.09255	1.18941	0.756478	0.63571	0.0302674	0.359838	1.60504	2.05301	2.00755	2.60266
9144	SYNGR2	1.43121	1.82892	1.78387	1.43958	-0.218576	0.324654	1.11862	2.04022	2.42037	1.19489	2.37959
93517	SDR42E1	1.43101	4.01803	2.0201	1.51396	0.880927	0.78544	-3.32689	1.81121	1.0259	2.18909	3.39232
54751	FBLIM1	1.43087	1.10934	2.87016	2.45301	0.793437	0.0655279	-1.54328	3.33703	1.41366	2.24953	1.56023
54906	C10orf18	1.43082	2.50478	2.05958	0.868615	0.833386	-0.329433	1.63005	1.68327	1.23476	1.8119	2.01124
7334	UBE2N	1.43079	1.74533	1.56334	1.52595	0.513109	0.497591	0.6335	0.456587	2.68582	2.00602	2.6807
26155	NOC2L	1.43028	1.08141	2.23119	1.18689	1.27618	-0.0991962	0.336575	1.90046	3.0016	2.76791	0.619799
83463	MXD3	1.43	2.20008	1.38935	1.48802	0.179448	0.0489096	1.43181	0.652835	2.42164	2.36549	2.1224
3021	H3F3B	1.42951	2.52922	1.8668	1.02036	-0.113842	-0.0553107	1.13739	2.28315	0.966296	1.30637	3.3547
90990	KIFC2	1.42897	0.877006	2.03972	1.56737	-0.0826859	2.30237	1.44929	2.6476	1.85918	1.77091	-0.141092
9677	PPIP5K1	1.42882	2.94206	1.94014	1.29834	0.599493	-1.47035	0.560802	1.3372	2.89374	2.19326	1.99357
874	CBR3	1.42859	1.45557	2.44402	-0.864223	-0.837225	2.56207	1.77138	2.50389	1.02495	3.21604	1.00946
5046	PCSK6	1.42816	1.84549	3.18147	1.485	-2.70044	0.448562	0.920566	1.23496	2.41864	2.78136	2.66597
3269	HRH1	1.42697	3.12928	1.90465	1.8121	-0.45218	-0.681061	1	3.91741	-0.131245	1.97022	1.80053
6154	RPL26	1.42631	3.28575	2.50707	0.621933	-0.0211892	-0.335736	1.05875	0.707699	3.37109	0.408131	2.65963
6909	TBX2	1.42622	2.12366	1.79462	2.13908	0.651747	-0.236753	0.315042	1.57957	2.10287	1.17881	2.61357
5709	PSMD3	1.42622	2.61789	1.35702	-0.213359	0.0868408	0.769761	1.67215	1.36721	1.25998	1.69013	3.65458
6124	RPL4	1.42572	2.6384	2.39221	1.62582	-0.174009	-1.04889	1.14235	1.40479	2.50045	1.14411	2.63193
23607	CD2AP	1.4252	1.05112	1.93909	2.29899	0.796586	0.297306	1.81239	2.08408	1.41187	2.00435	0.556195
79074	C2orf49	1.42515	1.68562	1.90929	1.85551	0.755056	0.457412	1.25096	1.24375	0.512612	2.27875	2.30256
2222	FDFT1	1.42515	0.885706	1.9723	2.00068	0.423193	1.44507	0.161315	0.845388	2.118	2.6135	1.78631
26984	SEC22A	1.42481	1.24236	2.09333	0.824288	0.82144	0.208388	0.878478	2.07688	2.69876	1.91768	1.48646
401466	C8orf59	1.4248	1.46925	2.18102	1.93009	0.311385	1.20325	1.09099	2.16298	1.35339	1.52238	1.02331
9742	IFT140	1.42454	1.94006	2.46678	1.53973	1.68993	0.774233	0.883591	1.55486	1.16008	0.556948	1.67914
54799	MBTD1	1.42444	1.23594	1.18758	0.387712	0.0649837	1.58791	1.73568	2.47997	1.86788	1.99651	1.70019
6773	STAT2	1.42442	2.74834	1.51199	0.829224	0.257475	-1.16195	2.17119	2.38957	1.13465	1.92626	2.43741
23625	FAM89B	1.42414	1.96973	2.93901	0.913017	-0.250716	0.905254	1.04319	2.67144	0.726736	2.96481	0.358971
5338	PLD2	1.42397	2.94817	2.30162	0.896622	-0.281368	0.553473	1.25771	0.663177	2.29221	2.21154	1.39652
3728	JUP	1.42345	0.541613	2.18989	0.956897	1.30842	1.29481	1.74758	2.50653	1.99027	1.42328	0.275224
10846	PDE10A	1.4227	1.88948	0.65817	3.68262	0.711048	3.12465	3.70232	1.77698	-2.6249	1.37913	-0.0725125
10436	EMG1	1.42259	2.27501	1.83806	1.82351	-0.431425	0.303392	1.77113	1.74759	2.29589	1.26625	1.33647
8310	ACOX3	1.42192	2.21205	1.53222	1.99502	-0.981504	0.601593	2.63102	1.14723	2.25192	2.80029	0.029344
96764	TGS1	1.42128	1.17158	2.29026	2.44616	1.09439	-1.6502	-0.228397	3.31079	2.97347	2.65419	0.150602
11073	TOPBP1	1.42097	0.507989	2.3152	1.79213	0.969697	0.16202	1.30167	2.70138	2.33495	3.00633	-0.881706
7188	TRAF5	1.42032	2.58995	2.71159	1.0555	-0.146915	-1.46062	2.81556	1.44443	1.60007	2.0708	1.52284
23636	NUP62	1.41961	2.43651	2.12303	0.943814	-0.14527	0.14507	1.22185	1.86377	1.5292	1.94916	2.12894
7186	TRAF2	1.41955	2.34792	1.85518	0.23816	-0.291231	-0.507086	0.609541	2.96609	2.32443	2.33744	2.31504
8706	B3GALNT1	1.41917	3.12304	0.599259	0.352769	0.703244	0.372563	1.92964	1.3436	0.855265	2.34101	2.5713
79095	C9orf16	1.41856	2.5999	2.09693	0.678466	-0.539333	-1.5106	0.355918	2.9156	2.77263	2.78695	2.02918
80184	CEP290	1.41828	2.48644	1.85215	1.06563	1.03478	-1.36498	2.07133	1.37274	2.27878	2.3339	1.05197
7465	WEE1	1.41806	1.98427	2.25693	0.974484	1.73734	-0.619648	1.40814	1.59499	1.63225	3.33232	-0.120428
57154	SMURF1	1.41743	2.58698	1.41978	1.59194	0.0217314	-0.0784452	1.63967	1.11022	1.41665	1.7922	2.67359
9991	ROD1	1.41714	2.30382	1.25215	0.342693	0.995842	0.322777	0.768534	2.3099	1.41922	2.00681	2.44961
28511	NKIRAS2	1.41701	1.47534	2.00111	1.66328	0.284453	0.509957	0.948285	2.16197	2.38493	1.27971	1.4611
83742	MARVELD1	1.41657	1.99065	2.23677	1.25016	-0.422052	-1.77318	-0.15021	3.08263	1.9981	2.80482	3.14798
147015	DHRS13	1.41615	1.26886	0.185602	2.15132	-1.20902	0.656404	2.14384	3.39603	2.88561	0.529278	2.15359
643836	ZFP62	1.41578	0.895892	2.03254	0.897692	0.30907	0.808876	1.26213	2.36905	2.17849	2.16169	1.24236
5905	RANGAP1	1.41569	1.49084	1.56258	2.19753	0.314594	2.05013	0.794572	1.73373	1.5221	2.0178	0.473021
49856	WRAP73	1.41546	2.2578	2.94442	0.418552	0.885877	-1.26943	1.38617	2.0432	2.31913	1.60543	1.56343
727910	TLCD2	1.41525	1.58496	2.40232	1.89536	-1.3821	0.955745	1.51909	1.84013	2.41305	1.58019	1.34373
79053	ALG8	1.41457	2.31321	1.22602	1.38456	0.613901	0.740952	1.49664	1.07147	1.8147	1.13204	2.3522
7746	ZNF193	1.41454	1.38221	1.95269	1.01707	0.861024	0.794616	0.46105	1.45138	0.855924	2.4357	2.93377
6041	RNASEL	1.41452	1.92481	3.04357	1.32341	0.587857	-1.00873	0.0724518	2.95061	1.92691	1.99382	1.33047
222194	RSBN1L	1.41452	2.50198	2.56106	-0.198226	0.269792	0.201922	1.08246	0.971986	1.36449	2.57827	2.81143
10137	RBM12	1.41451	1.98745	2.95359	0.485427	0.648407	0.0736766	0.781453	1.01197	1.65163	2.06145	2.49
84306	PDCD2L	1.41383	1.60204	1.57099	1.26401	0.736966	1.89554	1.40554	1.46143	1.43426	1.43838	1.32915
285958	C7orf40	1.41324	1.65079	2.04439	1.74609	-0.239883	0.288025	0.90065	1.34594	1.89903	1.97545	2.52191
80179	MYO19	1.41301	1.40283	1.84304	0.694482	0.858872	0.212994	0.958021	2.14657	1.50696	1.64871	2.85763
3066	HDAC2	1.41261	1.75437	1.77811	2.4938	0.439901	1.20218	0.767084	1.58888	1.55798	0.955134	1.58864
84923	FAM104A	1.41253	2.12081	1.65582	1.17067	-0.0509839	0.401536	1.27822	1.59963	1.4661	1.09123	3.39224
80745	THUMPD2	1.41233	2.28039	1.85444	1.4143	0.625943	-0.0986044	1.19873	1.42956	1.11177	2.3347	1.97213
5987	TRIM27	1.41225	2.44507	1.05196	1.31881	0.573852	1.19102	1.41132	1.81603	1.11868	1.87174	1.32401
10489	LRRC41	1.412	2.14312	1.90076	2.13756	0.744948	0.169624	0.35439	1.46059	2.39164	0.801454	2.01596
4931	NVL	1.41195	1.34505	1.8212	1.61712	1.2275	0.716155	0.799218	1.9406	2.15572	1.79597	0.700966
3566	IL4R	1.41159	2.4177	2.58283	1.76158	0.0944203	-0.837436	2.42601	2.12176	1.33521	1.87583	0.337938
8567	MADD	1.41067	3.45854	1.81351	-0.322926	0	0.494493	2.18735	1.41974	1.67655	1.39689	1.98253
79228	THOC6	1.41057	3.55416	1.74101	1.24631	-0.28839	-0.64811	0.547208	1.85592	1.45066	1.61162	3.03528
11236	RNF139	1.40988	2.40725	2.56166	0.796443	-0.266312	-1.40209	1.28699	1.77633	3.64841	0.762961	2.52714
152992	METTL19	1.40907	1.81629	1.12146	0.504043	0.645107	1.24153	2.10745	1.28987	1.30986	1.83271	2.22239
6789	STK4	1.40856	2.02955	2.59823	1.28363	0.270381	-0.962603	2.21958	1.52762	1.91595	2.23755	0.965707
9814	SFI1	1.40804	2.35007	2.09077	1.38494	0.419807	-0.99054	1.2649	1.1375	2.6937	1.76336	1.96589
24140	FTSJ1	1.40776	1.54717	2.99264	0.916559	-0.0178849	-0.667156	0.915787	1.58908	1.74964	2.30967	2.74214
51477	ISYNA1	1.40768	1.13135	1.66512	-0.454728	-0.979287	-0.0992407	3.09592	1.34686	4.67303	1.72605	1.97176
6167	RPL37	1.40755	1.3556	1.80882	2.32653	-0.198009	1.23941	1.99591	1.5991	2.0803	0.370096	1.49776
6746	SSR2	1.40726	2.02622	3.60302	0.366648	0.251891	-0.850318	0.965293	2.58298	2.24974	1.30811	1.56901
10928	RALBP1	1.40724	1.04723	0.659808	0.777123	-0.270871	0.401615	1.57145	2.48503	2.93827	1.88541	2.57736
55181	C17orf71	1.40683	2.45482	1.87304	0.347539	-0.0584167	0.737321	0.792476	1.28928	1.83546	1.88022	2.91659
27339	PRPF19	1.40666	1.39017	1.9145	0.694564	0.574118	-0.122369	1.26808	1.824	2.17519	2.05401	2.29437
124222	PAQR4	1.40608	0.838395	1.73448	1.88904	-0.347634	0.841607	0.181447	2.24527	2.48503	2.10115	2.09204
23583	SMUG1	1.40593	1.58549	1.75939	1.58597	1.23156	-0.401975	1.49977	2.15392	2.11134	0.87077	1.66306
152185	SPICE1	1.4057	1.37061	0.711252	1.36749	1.05091	1.99725	1.811	1.85112	0.986428	1.67237	1.23859
138241	C9orf85	1.40538	2.04845	0.24719	-0.0952899	1.34917	0.927905	1.77916	2.31748	1.45482	1.99323	2.03171
94241	TP53INP1	1.40532	3.22669	2.20098	1.84022	-0.00313459	0.11983	0.213694	1.62604	2.38881	1.26145	1.17867
403313	PPAPDC2	1.40514	1.58086	1.89482	1.34054	0.628713	-0.0815299	0.0143553	1.74076	3.57568	1.67346	1.68376
51755	CDK12	1.40506	1.91041	1.82269	1.08598	0.923031	0.478585	1.2517	2.03025	1.11283	1.69843	1.73669
2122	MECOM	1.40442	1.86304	1.34018	0.212287	1.02777	1.77121	1.25367	1.27435	2.09041	1.75112	1.4602
90410	IFT20	1.40424	2.83466	2.15694	1.46202	-0.491199	-1.26644	1.9087	1.69344	3.39902	0.502211	1.84309
1388	ATF6B	1.40423	2.65258	1.92487	0.957917	0.888262	-0.789782	1.5321	1.78436	1.90372	1.2638	1.92451
124540	MSI2	1.40357	1.33342	0.791542	1.03453	1.41892	2.37029	1.04818	1.99722	0.754211	1.75783	1.52955
9497	SLC4A7	1.4033	2.35215	2.64403	0.306873	0.267032	0.133434	0.68399	2.78492	0.50383	2.60392	1.75277
1849	DUSP7	1.40328	2.8723	2.10962	2.40332	0.562776	0.278833	-0.127379	1.26981	0.955146	1.81869	1.88968
25873	RPL36	1.40262	1.30148	2.18186	1.44117	0.232414	1.86673	1.63519	1.51229	1.20812	1.08672	1.5602
54553	DKFZP434I0714	1.40117	2.43182	2.19794	0.219931	1.19586	-0.249359	0.847997	1.79315	2.04376	0.854149	2.67646
55379	LRRC59	1.40027	1.51882	2.14143	1.49654	0.660486	0.419168	1.27167	1.37277	1.65575	1.87536	1.59071
2071	ERCC3	1.40006	2.61279	2.13769	1.04935	0.205626	-0.194064	1.24495	0.677421	1.56188	2.52019	2.1848
26013	L3MBTL1	1.39985	1.6994	0.949959	1.10846	0.905617	0.82325	0.507122	1.90935	3.35226	1.1113	1.63181
54910	SEMA4C	1.39981	3.28099	2.62955	1.91679	-0.434021	-1.06941	1.72232	2.12962	1.10243	2.34615	0.373678
26578	OSTF1	1.39967	3.13437	1.55536	1.23879	0.218034	-0.81294	1.51658	1.34654	2.80417	1.42678	1.56902
10781	ZNF266	1.39893	1.91041	1.70674	1.18892	-0.234761	0.730694	2.68513	1.27293	1.82083	1.6475	1.26086
51010	EXOSC3	1.3987	2.44043	1.70895	0.917538	0.382393	0.0451663	1.13286	1.02195	1.89709	1.7191	2.72149
132320	SCLT1	1.39826	2.34792	2.16251	0.373217	0.981738	-1.88147	0.849378	1.88016	2.3505	1.92668	2.99196
57475	PLEKHH1	1.39815	1.23949	1.53205	2.78154	-0.232645	1.68447	1.70999	1.32463	1.61459	1.926	0.401381
81671	VMP1	1.3978	1.74181	0.162738	0.945377	0.893539	1.00268	-0.745324	2.52949	0.980386	2.24418	4.22317
2876	GPX1	1.39769	1.95599	2.85179	2.55641	1.17644	-3.08344	-0.284343	2.59441	2.9688	2.27389	0.966915
6208	RPS14	1.39638	1.50261	2.18574	1.656	0.577205	-0.849099	1.5082	1.21425	2.31619	0.747023	3.10564
3308	HSPA4	1.39586	1.96634	2.03369	1.724	0.714647	1.19282	0.324493	1.06738	1.7684	1.95395	1.21285
3985	LIMK2	1.3958	1.89471	2.05089	1.2312	0.169598	1.4538	1.94432	1.15781	0.85547	1.61264	1.58758
55756	INTS9	1.39516	1.6779	2.77596	0.715136	1.05454	-1.24468	1.03601	1.94135	1.76184	2.20817	2.02536
3551	IKBKB	1.39515	0.856765	2.24179	2.13765	0.809515	0.907053	0.90375	2.02118	1.57077	2.29536	0.207654
5984	RFC4	1.39416	0.958973	1.43553	1.46519	-0.169925	1.89616	0.976667	1.41111	1.46269	3.06848	1.4367
80155	NAA15	1.39375	1.75161	2.1528	1.43701	0.981709	1.28832	0.516576	1.29384	0.851663	1.83295	1.83105
79692	ZNF322A	1.39232	2.58068	3.08377	1.06371	0.0769913	-1.24714	1.02734	1.98146	2.25063	1.52083	1.58496
22948	CCT5	1.39136	2.20403	1.72732	1.44739	0.829177	0.356025	0.739802	0.948799	1.6607	1.57942	2.42091
10054	UBA2	1.39099	2.3974	1.8702	0.560595	0.345684	0.825221	1.45305	1.32671	1.47095	1.49427	2.16586
55858	TMEM165	1.39054	2.26445	1.75598	1.25567	0.026345	1.10785	1.59553	1.5591	0.724033	1.67388	1.94251
123920	CMTM3	1.39036	1.6546	1.72203	2.80622	-0.293221	0.0348571	-0.63204	3.72577	-0.590296	2.92375	2.55189
5935	RBM3	1.39002	2.14865	3.22154	1.85063	-0.290911	0.337886	0.224694	0.649708	1.7755	1.44205	2.54042
6996	TDG	1.3891	1.0435	1.32113	1.76898	0.273256	1.69881	2.00865	1.12397	1.09143	2.62031	0.940979
147040	KCTD11	1.38855	1.30075	1.27547	3.46663	0.831923	1.74458	-0.161115	1.12935	2.15405	1.35855	0.785261
283234	CCDC88B	1.38846	2.27635	1.56234	1.48207	-1.44638	-1.72091	1.47522	3.04278	1.22471	3.32267	2.6658
10399	GNB2L1	1.38757	1.53808	2.32018	1.52043	0.959444	-0.26772	0.112731	1.73505	2.35796	1.58299	2.01655
79986	ZNF702P	1.38754	0.528978	1.19755	-0.539381	0.3315	1.78168	1.92492	2.0872	2.12928	1.82456	2.6091
6599	SMARCC1	1.38753	1.32214	1.00827	1.79927	0.713315	2.18303	1.52808	1.8931	1.03805	1.63868	0.751364
23507	LRRC8B	1.38731	2.34757	1.99731	1.16424	1.12146	1.2513	-0.0385384	1.57969	0.785294	1.79431	1.87041
8883	NAE1	1.3873	1.38487	1.78175	0.834554	0.518773	1.52903	1.41555	1.07381	1.65875	1.9096	1.76634
143384	C10orf46	1.38725	1.88424	1.6341	2.44621	-0.230233	-0.0393742	0.39776	1.71605	2.39959	1.96153	1.70267
83786	FRMD8	1.38718	1.10213	1.32214	1.09845	1.16319	1.58404	1.8642	1.74739	-0.239312	2.38033	1.84923
80218	NAA50	1.38712	1.46306	1.54668	1.20267	0.627286	2.55659	0.681343	1.73423	1.01402	1.73622	1.30909
3609	ILF3	1.38704	1.90705	1.87159	1.16263	0.355285	0.609596	1.42888	1.64486	1.08781	2.17856	1.62418
6713	SQLE	1.38674	-0.821801	1.58015	1.19437	-0.411442	1.78218	1.69009	1.34868	3.57644	2.54039	1.38839
22985	ACIN1	1.38666	2.61539	2.16993	1.92584	0.392998	-0.987571	1.21459	1.46448	1.77678	1.53879	1.75537
58495	OVOL2	1.38599	2.4905	2.65514	0.0687128	-0.930322	-0.121991	2.52405	0.767166	1.34062	1.58108	3.48497
9045	RPL14	1.38573	2.79257	2.35881	1.06451	-0.322284	-0.605254	1.42141	1.65016	2.12347	0.776147	2.59778
3911	LAMA5	1.38394	2.163	2.51856	1.42487	0.218942	0.140443	1.70609	1.11161	2.4049	2.14381	0.00718356
8675	STX16	1.3837	2.6135	2.28153	1.61261	-0.0677633	-1.95462	2.23288	2.56734	3.23736	1.46575	-0.151549
79956	ERMP1	1.38369	2.5156	0.182076	0.977182	0.285889	1.87704	1.44205	0.522209	1.5974	2.6444	1.79308
114881	OSBPL7	1.38319	1.5025	1.01286	1.87699	0.399959	0.13493	1.00385	1.81092	2.31898	1.13105	2.6399
[truncated: 3,233 more rows]

## Sheet: Table S5
Table S5. Results of Pathway Enrichment
ID	Groupa	Pathway	Nr. Genes	% Associated Genes	P-Value	P-Value Corrected with Benjamini-Hochberg	Specific for Down/Up-regulated geneb
KEGG:04110	Consistent	Cell cycle	22	17.7419	7.22237e-06	0.000570567	Specific for Cluster up
KEGG:04115	Consistent	p53 signaling pathway	15	22.0588	1.45984e-05	0.000576636	Specific for Cluster up
KEGG:05144	Consistent	Malaria	12	24.4898	3.49017e-05	0.000919077	Specific for Cluster down
KEGG:05200	Consistent	Pathways in cancer	38	11.6208	0.000139826	0.00276156	None Specific Cluster
KEGG:04512	Consistent	ECM-receptor interaction	14	16.2791	0.000830062	0.013115	None Specific Cluster
KEGG:04530	Consistent	Tight junction	17	12.6866	0.00407625	0.0322024	None Specific Cluster
KEGG:05222	Consistent	Small cell lung cancer	13	15.1163	0.00251783	0.0331514	Specific for Cluster up
KEGG:05414	Consistent	Dilated cardiomyopathy	13	14.4444	0.00378498	0.0332237	Specific for Cluster down
KEGG:05205	Consistent	Proteoglycans in cancer	25	11.1111	0.00357343	0.0352876	Specific for Cluster down
KEGG:04010	Consistent	MAPK signaling pathway	28	10.8108	0.00312882	0.035311	Specific for Cluster down
KEGG:04151	Consistent	PI3K-Akt signaling pathway	34	9.82659	0.00560136	0.0368756	Specific for Cluster down
KEGG:05410	Consistent	Hypertrophic cardiomyopathy (HCM)	12	14.4578	0.00527183	0.0378613	Specific for Cluster down
KEGG:04015	Consistent	Rap1 signaling pathway	23	10.7981	0.00719963	0.0437516	Specific for Cluster down
KEGG:04020	Consistent	Calcium signaling pathway	20	11.0497	0.00924052	0.0486667	Specific for Cluster down
KEGG:04068	Consistent	FoxO signaling pathway	16	12.0301	0.00873629	0.0492976	None Specific Cluster
KEGG:00260	UTUC_Specific	Glycine, serine and threonine metabolism	18	47.3684	0.000487361	0.0253428	Specific for Cluster down
KEGG:03010	UTUC_Specific	Ribosome	64	47.4074	4.76351e-11	9.9081e-09	Specific for Cluster up
KEGG:03030	UTUC_Specific	DNA replication	18	50	0.000208135	0.0216461	Specific for Cluster up
KEGG:03320	UTUC_Specific	PPAR signaling pathway	28	40.5797	0.000402908	0.027935	Specific for Cluster down
KEGG:04270	TCC_Specific	Vascular smooth muscle contraction	21	17.3554	2.73964e-06	0.000120544	Specific for Cluster down
KEGG:04510	TCC_Specific	Focal adhesion	37	17.9612	1.35663e-10	1.19384e-08	Specific for Cluster down
KEGG:04512	TCC_Specific	ECM-receptor interaction	15	17.4419	6.96719e-05	0.00122622	Specific for Cluster down
KEGG:04666	TCC_Specific	Fc gamma R-mediated phagocytosis	14	15.3846	0.000471975	0.0059334	Specific for Cluster down
KEGG:04713	TCC_Specific	Circadian entrainment	13	13.4021	0.00271953	0.0199433	Specific for Cluster down
KEGG:04720	TCC_Specific	Long-term potentiation	10	14.9254	0.0037523	0.0254002	Specific for Cluster down
KEGG:04810	TCC_Specific	Regulation of actin cytoskeleton	29	13.4884	7.5215e-06	0.000220631	Specific for Cluster down
KEGG:05100	TCC_Specific	Bacterial invasion of epithelial cells	12	15.7895	0.000935547	0.00914757	Specific for Cluster down
KEGG:05146	TCC_Specific	Amoebiasis	15	13.7615	0.00100133	0.00881171	Specific for Cluster down
KEGG:05205	TCC_Specific	Proteoglycans in cancer	24	10.6667	0.00161929	0.0129543	Specific for Cluster down
KEGG:05410	TCC_Specific	Hypertrophic cardiomyopathy (HCM)	15	18.0723	4.53837e-05	0.000998441	Specific for Cluster down
KEGG:05412	TCC_Specific	Arrhythmogenic right ventricular cardiomyopathy (ARVC)	12	16.2162	0.000732084	0.00805293	Specific for Cluster down
KEGG:05414	TCC_Specific	Dilated cardiomyopathy	14	15.5556	0.000420245	0.00616359	Specific for Cluster down
aPathways that were significantly enriched in both UTUC and TCC (consistent) or specifically in one of these two cancer are shown
bPredicted by ClueGO tool, pathways that were significantly enriched with much more up- or down-regulated genes were considered as specific for up or down, respectively.

## Sheet: Table S6
Table S6. Patients Information in the Validation Screen
ID	Sex	Age	TNM	ALDH2a	SMAD3	CCNE1	Follow-up Time (month)	Vital Status
326527	M	62	T3bN0M1	4	12	10	25	Dead
328061	M	48	T3aN1M0	4	12	10	29	Dead
328731	F	64	T2N0M1	6	6	2	78	Alive
328899	M	78	T3bN0M0	2	15	12	9	Dead
329119	M	77	T1aN0M0	8	2	1	98	Alive
329323	M	47	T3aN0M0	4	10	10	27	Alive
330101	M	67	T1aN0M0	6	1	1	74	Alive
330471	F	64	T3bN1M0	2	15	6	5	Dead
330548	M	67	T1bN0M0	6	4	4	56	Dead
330768	M	73	T3aN0M0	2	15	12	16	Dead
331259	F	70	T1aN0M0	6	2	3	73	Alive
331738	M	46	T1aN0M0	4	10	2	38	Alive
332537	M	50	T1aN0M1	6	2	2	75	Alive
333431	F	51	T2N0M0	6	2	2	72	Alive
334190	M	50	T3aN1M0	1	10	12	7	Dead
334193	M	52	T1bN0M0	6	2	2	76	Alive
334794	M	70	T1aN0M0	2	9	8	12	Alive
335613	F	62	T1aN0M0	6	2	2	73	Alive
336347	M	48	T1aN0M0	6	3	3	70	Alive
336394	F	69	T3aN0M0	6	2	2	69	Alive
337376	M	32	T1aN0M0	4	8	8	29	Alive
337910	F	61	T1aN0M0	4	5	5	68	Alive
338788	M	72	T1bN0M0	6	2	2	53	Alive
341023	M	66	T1bN0M0	4	8	9	32	Alive
341170	M	64	T1aN0M1	1	8	9	11	Alive
341182	M	56	T3cN1M0	6	2	2	66	Alive
341457	M	56	T3aN2M0	1	12	12	10	Dead
342085	M	64	T3aN0M1	5	2	2	53	Alive
342614	M	35	T1bN0M0	5	3	3	65	Alive
342879	F	55	T3cN0M1	2	9	9	17	Dead
342902	M	56	T2N2M1	1	8	8	14	Dead
342971	F	53	T2N0M0	1	9	9	10	Dead
343882	F	72	T2N0M0	1	12	12	9	Alive
345197	M	52	T1bN0M0	5	2	2	66	Alive
347790	M	42	T3bN0M0	1	5	5	34	Dead
348218	M	68	T1bN0M0	1	5	5	33	Dead
357700	M	77	T3aN0M0	2	5	5	10	Alive
359004	M	55	T3cN0M0	5	2	2	53	Alive
361299	M	74	T3aN0M0	5	2	2	56	Alive
362090	M	73	T2N0M1	1	12	15	6	Dead
362686	M	63	T1aN0M0	5	5	5	50	Alive
364602	F	81	T1aN0M0	5	4	4	51	Alive
364654	F	87	T1bN0M0	5	4	4	48	Alive
365106	F	64	T1aN0M0	2	8	8	22	Alive
365149	M	58	T1bN0M0	5	6	2	48	Alive
366597	M	61	T3bN0M0	4	6	6	30	Dead
366841	M	80	T3bN0M0	1	15	15	1	Alive
366917	M	65	T3aN1M0	1	8	8	31	Alive
368907	F	50	T1bN0M0	4	5	5	49	Alive
369156	F	53	T1aN0M0	5	4	4	49	Alive
369430	F	73	T1bN0M0	4	4	4	42	Alive
369648	M	49	T1bN0M0	9	1	1	78	Alive
369656	M	48	T1aN0M0	4	5	2	54	Alive
369922	F	82	T1bN0M0	4	5	5	33	Alive
370839	M	61	T1aN0M0	5	2	2	44	Alive
371063	M	79	T1bN0M0	3	5	3	39	Alive
371468	F	47	T1bN0M0	5	2	6	48	Alive
371626	M	69	T1bN0M0	5	2	2	48	Alive
371671	M	61	T1aN0M0	5	2	8	44	Alive
371688	M	49	T3aN2M1	3	12	12	16	Alive
371859	M	72	T1aN0M0	4	8	8	48	Alive
372308	M	71	T1aN0M0	4	5	5	47	Alive
372585	M	58	T1aN0M0	5	2	2	41	Alive
372609	M	67	T1aN0M0	5	2	2	44	Alive
372790	M	45	T1bN1M0	4	5	5	42	Dead
372996	M	73	T1aN0M0	4	5	5	47	Alive
373654	M	48	T3aN0M0	5	3	3	42	Alive
374951	M	77	T1bN0M0	5	2	2	40	Alive
375466	M	61	T2N0M0	5	3	3	41	Alive
375534	F	67	T1aN0M0	3	12	12	45	Alive
375607	F	77	T3aN0M0	4	6	6	38	Dead
375871	M	71	T1bN1M0	1	10	12	21	Dead
376516	F	66	T1bN0M0	1	12	15	3	Alive
376584	M	53	T1aN0M0	5	2	2	40	Alive
377076	M	62	T1aN0M0	5	3	3	46	Alive
377409	M	49	T1aN0M0	5	2	2	47	Alive
377603	M	47	T1bN0M0	5	5	5	39	Alive
378393	M	72	T2N0M0	5	4	4	39	Alive
378974	M	54	T1bN0M0	5	4	4	40	Alive
379613	M	66	T1bN0M0	2	8	9	22	Alive
379839	F	67	T1aN0M0	5	3	3	42	Alive
379921	M	67	T2N0M0	5	8	9	37	Alive
380002	M	63	T1aN2M0	1	12	12	1	Alive
382002	M	78	T1aN0M0	1	15	12	1	Alive
382460	M	71	T2N0M0	6	4	4	35	Alive
382571	F	73	T2N0M1	1	15	12	8	Dead
383137	M	58	T1aN0M0	3	8	9	35	Alive
383213	M	70	T1aN0M0	5	2	2	74	Alive
383410	M	49	T1aN1M0	1	9	9	39	Alive
383711	M	62	T3bN1M0	1	12	12	8	Dead
383778	F	70	T1aN0M0	5	4	4	38	Alive
383987	M	57	T1aN0M0	1	6	8	35	Alive
384150	F	56	T1bN0M0	5	4	4	35	Alive
384706	M	69	T2N0M0	2	8	8	34	Alive
385183	M	68	T2N0M0	5	8	8	38	Alive
386375	M	36	T1bN0M1	1	12	12	16	Dead
386692	M	53	T1bN0M1	5	6	8	33	Alive
386893	M	80	T3aN0M1	1	12	12	8	Dead
386972	F	57	T3aN0M0	1	8	8	33	Dead
389007	M	56	T2N0M0	3	8	8	32	Alive
390586	M	45	T2N1M0	2	10	10	12	Alive
392059	M	63	T1bN0M0	2	9	10	15	Alive
392073	M	56	T2N0M0	2	9	10	21	Alive
a Staining Index score, low: <=4; high: >5.
